# Supplementary material for: Emergence phenology, uncertainty, and the evolution of migratory behavior in Anax junius (Odonata: Aeshnidae)
Source: PLoS One. 2017 Sep 8;12(9):e0183508. doi: 10.1371/journal.pone.0183508 (PMC5591007; doi:10.1371/journal.pone.0183508)
Supplement: S1 Table — Cf. Figs 1 and 2. Data are transcribed from field data sheets and refer to live larvae. Data are arranged chronologically but those from Patuxent Marsh (PM1, PM2) and Millrace Pond are listed separately. “Size” is maximum head width of each larva (mm), “Group” designates a group of larvae of the same head with collected on the same day, “Number” gives the size of the group (each larva is plotted separately in Figs 1 and 2). The “Comments” column primarily lists wing pad length (wp) and total body length (bl), measurements that were recorded but not used in plots because of the difficulty of measurement and/or variability owing to abdominal retraction and extension. (XLSX) [file pone.0183508.s003.xlsx]

## Sheet: Sheet1
PNRR, Millrace Pond, 2001-2004
Group	Year	Month	Day	Size	Number	Comments
1	2001	7	7	4.8	1	---
2	2001	7	7	8.9	1	---
3	2003	6	28	6.9	1	wp 6.2 bl 33.0
4	2003	6	28	3.5	2	wp -- bl 12.0 bnd; wp 0.9 bl 12.0 bnd;
5	2003	6	28	6	1	wp 3.0 bl 27.5
6	2003	6	28	7	2	wp 5.5 bl 34.5; wp 5.7 bl 35.0
7	2003	6	28	7.1	1	wp 5.8 bl 35.0
8	2003	6	28	4.2	1	wp 1.6 bl 17.5
9	2003	6	28	5	1	wp 2.5 bl 23.5
10	2003	6	28	3.7	1	wp 1.4 bl 13.0
11	2003	6	28	4.3	1	wp 2.0 bl 16.0
12	2003	6	28	6.7	1	wp 5.9 bl 33.0
13	2003	6	28	5.5	1	wp 3.4 bl 29.5
14	2003	6	28	5.6	2	wp 3.2 bl 30.0; wp 3.1 bl 25.0
15	2003	6	28	5.7	2	wp 3.4 bl 30.0; wp 3.2 bl 27.0
16	2003	6	28	4.5	4	wp 2.0 bl 19.5; wp 1.8 bl 18.5; wp 2.0 bl 19.0; wp 2.1 bl 20.5
17	2003	6	28	4.6	2	wp 2.0 bl 20.5; wp 1.9 bl 20.0
18	2003	6	28	2.9	1	wp -- bl 10.0 bnd
19	2003	7	26	5.8	2	wp 2.6 bl 28.5; wp 3.2 bl 28.5
20	2003	7	26	3.6	2	wp -- bl 12.5 not bnd; wp -- bl 14.0 bnd
21	2003	7	26	7.1	1	wp 5.0 bl 37.0
22	2003	7	26	3.4	2	wp -- bl 12.5 all blk; wp -- bl 12.5 bnd
23	2003	7	26	3	2	wp -- bl 11.0 bnd; wp -- bl 11.0 bnd
24	2003	7	26	3.2	1	wp -- bl 14.5 bnd
25	2003	7	26	3.8	2	wp 1.0 bl 14.0; wp -- bl 14.5
26	2003	7	26	4.3	1	wp 2.4 bl 18.0
27	2003	7	26	4	3	wp 1.3 bl 16.0; wp 2.0 bl 15.0; wp 2.0 bl 14.5
28	2003	7	26	2.1	1	wp -- bl 7.5
29	2003	7	26	3.3	1	wp -- bl 12.0
30	2003	7	26	4.8	1	wp 2.0 bl 22.5
31	2003	7	26	5.1	1	wp 2.0 bl 20.0
32	2003	7	26	5	1	wp 2.1 bl 22.0
33	2003	8	14	6.2	1	wp 2.7 bl 25.0
34	2003	8	14	6	1	wp 2.5 bl 29.0
35	2003	8	14	4.2	1	wp -- bl 16.5
36	2003	8	14	4.7	1	wp 1.3 bl 20.0
37	2003	8	14	2.9	1	wp 1.6 bl 23.0
38	2003	9	8	5.3	1	wp 3.6 bl 29.5
39	2003	9	8	7.4	1	wp 6.3 bl 37.0
40	2003	9	8	5.5	2	wp 2.9 bl 28.5; wp 2.5 bl 22.5
41	2003	9	8	6	1	wp 3.0 bl 27.5
42	2003	9	8	5.2	1	wp 2.1 bl 23.0
43	2004	5	13	9.2	1	wp 13.2 bl 51.0
44	2004	5	26	4.6	1	wp 2.1 bl 19.0
45	2004	5	26	4.5	1	wp 1.8 bl 19.0
46	2004	5	26	3.4	1	wp <1.0 bl 14.5
47	2004	6	9	5.7	1	wp 3.7 bl 25.5
48	2004	6	9	6.9	1	wp 6.6 bl 34.5
49	2004	6	9	5.8	1	wp 3.3 bl 29.5
50	2004	6	9	5.6	1	wp 3.3 bl 28.0
51	2004	6	9	5	1	wp 1.7 bl 22.0
52	2004	6	9	4	1	wp 1.0 bl 15.5
53	2004	6	9	6.5	1	wp 3.4 bl 24.5
54	2004	6	9	6.2	1	wp 3.1 bl 24.5
55	2004	6	9	6.4	1	wp 3.1 bl 25.5
56	2004	6	9	7	1	wp 5.7 bl 33.5
57	2004	6	9	6.3	1	wp 2.4 bl 27.0
58	2004	6	24	7.8	1	wp 11.0 bl 41.0
59	2004	6	24	5.9	1	wp 3.6 bl 30.5
60	2004	6	24	5	1	wp 3.0 bl 28.0
61	2004	7	15	9	2	wp 12.7 bl 48.0 swollen pads; wp 12.2 bl 44.5 not swollen
62	2004	7	15	8.6	1	wp 12.5 bl 45.5 swollen pads
63	2004	7	15	8.5	1	wp 12.2 bl 43.5 swollen pads
64	2004	7	15	8.7	1	wp 12.7 bl 43.0 swollen pads
65	2004	7	15	8.9	1	wp 12.0 bl 45.0 not swollen
66	2004	7	15	7	1	wp 6.3 bl 38.0
PNRR, Patuxent Marsh, 2001-2005
Group	Year	Month	Day	Size	Number	Comments
1	2001	7	7	2.9	2	--
2	2001	7	7	3	1	--
3	2001	7	7	3.2	1	--
4	2001	7	7	3.4	1	--
5	2001	7	7	3.6	2	--
6	2001	7	7	3.9	1	--
7	2001	7	7	4.1	1	--
8	2001	7	7	4.3	1	--
9	2001	7	7	4.5	1	--
10	2001	7	7	4.8	1	--
11	2001	7	7	5	1	--
12	2001	7	7	5.2	1	--
13	2001	7	7	5.3	1	--
14	2001	7	7	5.8	1	--
15	2001	7	7	6	3	--
16	2001	7	7	6.1	1	--
17	2001	7	7	6.2	1	--
18	2001	7	7	7	1	--
19	2001	7	7	8.9	1	--
20	2001	9	8	4.5	1	--
21	2001	9	8	4.6	2	--
21	2001	9	8	4.8	1	--
23	2001	9	8	5	2	--
24	2001	9	8	5.2	1	--
25	2001	9	8	5.6	3	--
26	2001	9	8	5.8	2	--
27	2001	9	8	6.2	2	--
28	2001	9	8	9	1	--
29	2001	9	8	9.1	1	--
30	2001	9	8	9.2	1	--
31	2002	4	6	7.9	1	bl 41.0
32	2002	4	6	7.3	1	bl 37.0
33	2003	4	19	5.5	1	--
34	2003	6	1	2.3	1	bl 8.35
35	2003	6	28	5.9	1	wp 3.2 bl 28.0
36	2003	6	28	5	2	wp 2.0 bl 21.5; wp 2.3 bl 18.0
37	2003	6	28	5.8	2	wp 3.3 bl 25.0 just molted; wp 3.2 bl 27.0
38	2003	6	28	3.9	1	wp -- bl 15.5
39	2003	6	28	4	2	--
40	2003	6	28	3.8	1	wp -- bl 14.5
41	2003	6	28	2.9	3	2p -- bl 8.5 bnd; wp -- bl 10.5 bnd; wp -- bl 9.7 bnd
42	2003	6	28	6	1	wp 3.9 bl 32.5
43	2003	6	28	5.6	2	wp 3.2 bl 27.5; wp 3.3 bl 28.5
44	2003	6	28	8.9	1	ex wp 12.5 bl 51.0
45	2003	6	28	4.6	2	wp 2.0 bl 20.5; wp 1.9 bl 20.0
46	2003	6	28	2.9	1	wp -- bl 10.0 bnd
47	2003	7	26	8.8	1	wp 12.7 bl 45.5
48	2003	7	26	7.3	1	wp 6.0 bl 36.0
49	2003	7	26	9.2	3	wp 13.6 bl 45.0; wp 12.5 bl 46.0; wp 13.1 bl 51.0
50	2003	7	26	3.5	1	wp -- bl 12.0 bnd
51	2003	7	26	9.6	1	wp 13.0 bl 49.0
52	2003	7	26	5	1	wp -- bl 21.0
53	2003	7	26	7.4	2	wp 6.4 bl 37.0; wp 8.2 bl 37.5
54	2003	7	26	9.1	1	wp 12.0 bl 45.0
55	2003	7	26	3.2	1	wp -- bl 10.0 bnd
56	2003	7	26	4.2	1	wp 1.0 bl 11.0
57	2003	7	26	7.2	1	wp 6.3 bl 39.5
58	2003	8	14	9.6	1	wp 12.2 bl 46.0, swollen pads
59	2003	8	14	9.2	3	wp 11.0 bl 46.0 sw. pads;wp 12.7 bl 48.0 sw. pads; wp 12.8 bl 46.0
60	2003	8	14	9.4	1	wp 12.8 bl 45.5
61	2003	8	14	9.5	1	wp 11.7 bl 48.0
62	2003	8	14	9.1	1	wp 9.6 bl 46.0
63	2003	8	14	8.4	1	wp 9.3 bl 44.5
64	2003	8	14	6.7	1	wp 6.6 bl 40.5
65	2003	8	14	4.9	1	wp 1.8 bl 20.5
66	2003	8	14	5.4	1	wp 2.3 bl 23.0
67	2003	8	14	4.6	1	wp 1.6 bl 22.0
68	2003	8	14	5.2	1	wp 2.2 bl 24.5
69	2003	8	14	4.4	2	wp -- bl 18.5; wp -- bl 17.0
70	2003	8	14	4.3	1	wp -- bl 18.0
71	2003	8	14	4.2	1	wp -- bl 18.0
72	2003	8	14	3.8	1	wp -- bl 15.0
73	2003	8	14	3.4	1	wp -- bl 12.5
74	2003	8	14	3.5	1	wp -- bl 11.5
75	2003	8	14	3.9	1	wp -- bl 13.0
76	2003	8	14	3	1	wp -- bl 8.5
77	2003	9	8	7.3	2	wp 6.1 bl 35.5; wp 6.0 bl 38.5
78	2003	9	8	4.1	1	wp 1.5 bl 17.0
79	2003	9	8	9.3	1	wp 12.0 bl 48.5
80	2003	9	8	9	1	wp 11.0 bl 46.0
81	2003	9	8	6.5	1	wp 3.4 bl 29.0
82	2003	9	8	4.3	1	wp 1.4 bl 19.5
83	2003	9	8	6.7	1	wp 3.5 bl 32.5
84	2003	9	8	4.9	2	wp 1.8 bl 22.0; wp 1.8 bl 22.0
85	2003	9	8	7.8	1	wp 6.4 bl 39.0
86	2003	9	8	5.8	1	wp 2.5 bl 26.0
87	2003	9	8	6.4	1	wp 3.4 bl 33.5
88	2003	9	8	5.3	2	wp 3.3 bl 26.0; wp 2.2 bl 22.0
89	2003	9	8	5.4	2	wp 2.2 bl 25.5; wp 2.4 bl 26.0
90	2003	9	8	5.2	1	wp 2.1bl 24.0
91	2003	9	8	5.5	2	wp 2.5 bl 24.5; wp 2.5 bl 25.5
92	2003	9	8	6.2	1	wp 3.7 bl 30.0
93	2003	9	8	6.1	1	wp 3.6 bl 31.5
94	2003	9	8	5	1	wp 2.3 bl 25.5
95	2003	10	26	8.2	1	wp 7.3 bl 7.3
96	2003	10	26	7.7	2	wp 6.4 bl 36.5; wp 7.1 bl 38.5
97	2003	10	26	5.4	1	wp 2.5 bl 25.0
98	2003	10	26	8	2	wp 7.0 bl 40.5; wp 7.5 bl 39.0
99	2003	10	26	7.8	1	wp 7.4 bl 40.0
100	2003	10	26	6.4	1	wp 3.9 bl 30.0
101	2003	10	26	6.6	1	wp 4.0 bl 30.5
102	2003	10	26	7.9	1	wp 7.1 bl 40.0
103	2003	10	26	7.3	1	wp 6.2 bl 35.0
104	2003	10	26	6.3	1	wp 4.0 bl 29.5
105	2004	4	22	8.1	1	PM1; wp 6.9 bl 40.0
106	2004	4	22	9.3	1	PM1; wp 12.5 bl 47.0
107	2004	4	22	7.9	3	PM1; wp 7.1 bl 40.0; wp 5.8 bl 44.0; wp 6.6 bl 38.5
108	2004	4	22	7.6	2	PM1; wp 6.3 bl 37.0; wp 6.8 bl 39.5
109	2004	4	22	7.7	2	PM1; wp 6.0 bl 37.0; wp 6.7 bl 40.5
110	2004	4	22	6.7	1	PM1; wp4.2 bl 35.0
111	2004	4	22	6.1	1	PM1; wp 3.5 bl 31.0
112	2004	4	22	5.1	1	PM1; wp 2.3 bl 24.0
113	2004	4	22	5.2	1	PM1; wp 2.4 bl 25.0
114	2004	4	22	7.1	1	PM1; wp 6.3 bl 37.0
115	2004	4	22	9.4	1	PM1; wp 12.5 bl 48.5
116	2004	4	22	9.1	1	PM1; wp 12.0 bl 47.0
117	2004	4	22	8.8	1	PM1; wp 12.0 bl 48.5
118	2004	4	22	7.8	3	PM1; wp 6.5 bl 41.5; wp 6.5 bl 41.0; wp 6.0 bl 41.0
119	2004	4	22	8.2	1	PM1; wp 7.7 bl 42.0
120	2004	4	22	7.4	1	PM1; wp 6.2 bl 40.5
121	2004	4	22	8.7	1	PM1; wp 13.0 bl 49.5
122	2004	4	22	6.5	1	PM1; wp 3.8 bl 36.0
123	2004	5	13	7.7	2	PM1; wp 6.6 bl 42.5; wp 6.2 bl 40.0
124	2004	5	13	7.4	2	PM1; wp 5.9 bl 38.5; wp 6.5 bl 37.0
125	2004	5	13	9.4	4	PM1; wp 12.5 bl 51.0; wp 12.5 bl 48.5; wp 12.3 bl 47.0; wp 12.6 bl 50.0
126	2004	5	13	9	1	PM1; wp 12.3 bl 48.5
127	2004	5	13	9.3	3	PM1; wp 12.0 bl 48.0; wp 12.5 bl 47.5; wp 11.5 bl 47.0
128	2004	5	13	9.1	4	PM1; wp 11.9 bl 46.5;wp 12.5 bl 50.0;wp 12.4 bl 49.0; wp 12.0 bl 46.5
129	2004	5	13	9.2	3	PM1; wp 11.5 bl 47.0; wp 12.8 bl 48.5; wp 12.2 bl 48.5
130	2004	5	13	7.8	1	PM1; wp 6.0 bl 42.0
131	2004	5	26	9.6	1	PM1; wp 13.2 bl 40.0
132	2004	5	26	7.6	1	PM1; wp 6.2 bl 40.0
133	2004	5	26	5.2	1	PM1; wp 2.1 bl 24.0
134	2004	5	26	9.3	4	PM1; wp 12.8 bl 51.5;wp 12.5 bl 45.0;wp 12.0 bl 47.5; wp 13.0 bl 48.0
135	2004	5	26	9.2	2	PM1; wp 12.0 bl 48.0; wp 12.5 bl 50.0
136	2004	5	26	9.4	1	PM1; wp 12.5 bl 51.5
137	2004	5	26	9	1	PM1; wp 11.6 bl 45.0
138	2004	5	26	9.1	1	PM1; wp 12.0 bl 49.5
139	2004	6	9	9.4	1	PM1; wp 13.3 bl 47.5, swollen wp
140	2004	6	9	9.1	3	PM1; wp 12.8 bl 49.0;wp 11.7 bl 46.0; wp 12.5 bl 50.0; all swollen wp
141	2004	6	9	9.3	1	PM1; wp 12.4 bl 45.5, swollen wp
142	2004	6	9	9.2	2	PM1; wp 12.5 bl 47.0; wp 13.0 bl 48.5; all swollen wp
143	2004	6	9	9.4	1	PM1; wp 12.7 bl 47.0, swollen wp
144	2004	6	9	9.5	1	PM1; wp 12.5 bl 50.0, swollen wp
145	2004	6	9	3.3	2	PM1; wp <1.0 bl 13.5; wp <1.0 bl 12.5
146	2004	6	9	4.1	2	PM1; wp 1.0 bl 14.0; wp 1.6 bl 18.0
147	2004	6	9	4	1	PM1; wp 1.3 bl 17.5
148	2004	6	9	4.3	1	PM1; wp 1.2 bl 15.5
149	2004	6	9	3.8	1	PM1; wp 1.2 bl 15.0
150	2004	6	24	9.4	1	PM1; wp 12.5 bl 47.5
151	2004	6	24	9	1	PM1; wp 12.3 bl 47.5
152	2004	6	24	9.3	1	PM1; wp 12.6 bl 51.0
152	2004	6	24	7.4	1	PM2; wp 6.7 bl 38.5
154	2004	6	24	4.9	1	PM1; wp 2.4 bl 23.5
155	2004	6	24	4.8	1	PM1; wp 2.2 bl 22.5
156	2004	6	24	4.3	1	PM1; wp 1.0 bl 18.0; wp 1.2 bl 17.5
157	2004	6	24	5	2	PM1; wp 1.8 bl 22.5
158	2004	6	24	4.6	1	PM1; wp 2.0 bl 20.0
159	2004	7	15	9.4	1	PM1; wp 11.8 bl 47.5
160	2004	7	15	9.5	1	PM1; wp 12.8 bl 49.5
161	2004	7	15	8.8	1	PM1; wp 11.6 bl 46.0
162	2004	7	15	8.7	1	PM1; wp 12.0 bl 46.0; wp 12.2 bl 49.0
163	2004	7	15	7.6	1	PM1; wp 6.0 bl 39.5
164	2004	7	15	7.4	1	PM1; wp 6. bl 39.5
165	2004	7	15	9.2	1	PM2; wp 6.7 bl 38.5
166	2004	7	15	6.1	1	PM2; wp 3.5 bl 30.0
167	2004	7	15	5.2	1	PM2; wp 1.7 bl 25.0
168	2004	7	15	4.4	1	PM2; wp -- bl 22.0
169	2004	7	28	8.9	1	PM1; wp 12.5 bl 47.0; swollen pads
170	2004	7	28	9	1	PM1; wp 12.3 bl 48.0; swollen pads
171	2004	7	28	9.3	1	PM1; wp 12.3 bl 48.0; swollen pads
172	2004	7	28	7.8	1	PM1; wp 6.4 bl 38.0
173	2004	7	28	7.9	1	PM1; wp 6.0 bl 40.0
174	2004	7	28	7.4	1	PM1; wp 6.0 bl 39.5
175	2004	7	28	6.1	1	PM2; wp 3.1 bl 27.0
176	2004	7	28	4.5	1	PM1; wp 1.0 bl 17.5
177	2004	7	28	4.4	1	PM1; wp -- bl 18.0
178	2004	8	10	9.3	2	PM1; wp 11.8 bl 50.0; wp 12.5 bl 48.0
179	2004	8	10	9.3	1	PM2; wp 12.0 bl 44.5
180	2004	8	10	9	5	PM1; --
181	2004	8	10	9	1	PM2; --
182	2004	8	10	9.1	1	PM1; wp 12.5 bl 49.0;
183	2004	8	10	9.1	1	PM2; wp 12.0 bl 47.5
184	2004	8	10	6.9	1	PM1; wp 3.8 bl 34.5
185	2004	8	10	5.4	1	PM2; wp 1.3 bl 18.5
186	2004	8	10	5.4	1	PM1; wp 3.0 bl 25.5
187	2004	8	10	3.4	1	PM2; wp -- bl 13.0
188	2004	8	10	6.4	1	PM2; wp 3.9 bl 30.0
189	2004	8	10	5.5	1	PM2; wp 2.8 bl 25.5
190	2004	8	10	4.9	1	PM2; wp 2.1 bl 22.0
191	2004	8	10	7.6	1	PM1; wp 6.4 bl 42.5
192	2004	8	10	7.8	1	PM1; wp 6.5 bl 42.0
193	2004	9	3	9	2	PM1; wp 11.7 bl 45.5; wp 11.3 bl 48.0
194	2004	9	3	6.9	1	PM2; wp 5.0 bl 37.0
195	2004	9	3	5.6	1	PM2; wp 2.1 bl 26.5
196	2004	9	3	9.5	1	PM1; wp 13.0 bl 45.5
197	2004	9	22	6.6	1	PM2; wp 3.4 bl 32.0
198	2004	9	22	4.6	1	PM2; wp 1.7 bl 17.5
199	2004	9	22	5.5	2	PM2; wp 2.4 bl 23.5; wp 2.8 bl 24.5
200	2004	9	22	5.4	1	PM2; wp 5.4 bl 23.0
201	2004	9	22	4.1	1	PM2; wp 1.5 bl 19.5; bnd
202	2004	9	22	8	1	PM2; wp 6.8 bl 42.0
203	2004	9	22	3.4	1	PM2; wp <1.0 bl 12.0
204	2004	9	22	7.6	1	PM2; wp 6.0 bl 36.0
205	2004	9	22	5.2	1	PM2; wp 3.5 bl 28.0
206	2004	9	22	5.9	1	PM2; wp 3.5 bl 29.0
207	2004	9	22	7.9	1	PM2; wp 6.7 bl 38.0
208	2004	9	22	5.1	1	PM2; wp 2.5 bl 24.0
209	2004	9	22	3.6	1	PM2; wp <1.0 bl 12.5; bnd
210	2004	9	22	4.2	1	PM1; wp 1.6 bl 20.0
211	2004	9	22	5	1	PM1; wp 2.2 bl 22.0
212	2004	10	21	7.3	1	PM2; wp 3.7 bl 30.0
213	2004	10	21	7.8	2	PM2; wp 7.0 bl 41.0; wp 6.7 bl 38.0
214	2004	10	21	7.6	2	PM2; wp 6.4 bl 37.0; wp 7.3 bl 37.5
215	2005	4	20	7.6	1	PM2; wp 6.6 bl 44.0
216	2005	4	20	7	1	PM1; wp 4.2 bl 37.0
217	2005	5	5	9.1	1	PM1; wp 12.6 bl 45.0; Pd A
218	2005	5	5	9.3	1	PM2; wp 13.4 bl 48.0; Pd B
219	2005	5	5	9	1	PM2; wp 12.5 bl 47.5; Pd B
220	2005	5	5	8.9	1	PM2; wp 12.5 bl 45.0; Pd B
221	2005	5	18	7.5	1	PM1; wp 6.5 bl 40.0; Pd A
222	2005	5	18	9.2	1	PM1; wp 12.0 bl 48.5
223	2005	5	18	9.1	2	PM1; wp 12.0 bl 46.0; wp 12.2 bl 49.0
224	2005	5	18	7.9	1	PM2; wp 6.3 bl 44.0; Pd B
225	2005	5	18	9	1	PM2; wp 11.9 bl 47.0
226	2005	8	25	5.2	1	PM2; wp 2.3 bl 26.0
