# Supplementary material for: Emergence phenology, uncertainty, and the evolution of migratory behavior in Anax junius (Odonata: Aeshnidae)
Source: PLoS One. 2017 Sep 8;12(9):e0183508. doi: 10.1371/journal.pone.0183508 (PMC5591007; doi:10.1371/journal.pone.0183508)
Supplement: S2 Table — Cf. Figs 1 and 2. Exuviae were collected as described in the text; an entry of “0” indicates that exuviae were sought but not found, “—”indicates that exuviae were not sought at the designated site on that date. (XLSX) [file pone.0183508.s004.xlsx]

## Sheet: Sheet1
PNRR Emergence
Number emerged, 2004
Date	Day of Year	Patuxent Marsh		Millrace Pond
		PM1	PM2
2017-04-22	112	0	--	--
2017-05-13	134	3	--	1
2017-05-26	147	17	--	0
2017-06-09	161	50	--	0
2017-06-24	176	13	--	0
2017-07-15	197	23	--	0
2017-07-28	210	3	--	7
2017-08-10	223	1	2	0
2017-09-03	247	4	19	1
2017-09-22	266	1	2	0
2017-10-21	295	0	0	0
2017-11-06	310	0	0	--
Total		124	23
Number emerged, 2005
2017-04-12	102	0	0	--
2017-04-20	110	0	0	--
2017-05-05	125	0	0	--
2017-05-18	138	0	0	--
2017-06-09	160	0	0	--
2017-06-28	179	1	7	--
2017-07-18	199	1	1	--
Total		2	8
