# Supplementary material for: Emergence phenology, uncertainty, and the evolution of migratory behavior in Anax junius (Odonata: Aeshnidae)
Source: PLoS One. 2017 Sep 8;12(9):e0183508. doi: 10.1371/journal.pone.0183508 (PMC5591007; doi:10.1371/journal.pone.0183508)
Supplement: S3 Table — Cf. Fig 3. Data arranged as in S1 Table except that the “Comments” column is omitted. (XLSX) [file pone.0183508.s005.xlsx]

## Sheet: Sheet1
KHMO, 2004, Larvae
Group	Year	Month	Day	Size	Number
1	2004	4	8	7.5	2
2	2004	4	8	8.5	1
3	2004	4	8	5.5	2
4	2004	4	8	6.5	1
5	2004	4	8	3.5	1
6	2004	4	8	2	1
7	2004	4	8	6	1
8	2004	4	8	5	1
9	2004	4	8	8	1
10	2004	4	8	7	1
11	2004	4	8	8.2	1
12	2004	4	24	5	1
13	2004	4	24	8	1
14	2004	4	24	7	7
15	2004	4	24	4	1
16	2004	4	24	5.5	3
17	2004	4	24	6.5	3
18	2004	4	24	8.5	1
19	2004	4	24	4.5	1
20	2004	5	10	8	8
21	2004	5	10	7	5
22	2004	5	10	6	7
23	2004	5	10	5.5	4
24	2004	5	10	6.5	2
25	2004	5	10	3.5	1
26	2004	5	10	5.8	1
27	2004	5	10	7.5	1
28	2004	5	23	8.5	1
29	2004	5	23	6	4
30	2004	5	23	7.5	3
31	2004	5	23	7	4
32	2004	5	23	9	3
33	2004	6	6	9.5	4
34	2004	6	6	5.5	1
35	2004	6	6	7.5	1
36	2004	6	6	4.5	1
37	2004	6	6	10	1
38	2004	6	6	6	4
39	2004	6	6	8	1
40	2004	6	6	8.5	3
41	2004	6	6	7	3
42	2004	6	6	9	1
43	2004	6	20	10	2
44	2004	6	20	9.5	4
45	2004	6	20	5.5	2
46	2004	6	20	9	2
47	2004	6	20	8	3
48	2004	6	20	2	1
49	2004	6	20	2.3	1
50	2004	6	20	2.5	1
51	2004	6	20	1.8	2
52	2004	7	3	2.5	3
53	2004	7	3	9.5	2
54	2004	7	3	2	2
55	2004	7	3	3.5	2
56	2004	7	3	4	2
57	2004	7	3	9	1
58	2004	7	3	5.5	1
59	2004	7	3	7	1
60	2004	7	3	6	1
61	2004	7	3	3	1
62	2004	7	19	3.5	2
63	2004	7	19	10	2
64	2004	7	19	5.5	1
65	2004	7	19	5	1
66	2004	7	19	8	2
67	2004	7	19	9	3
68	2004	7	19	3	4
69	2004	7	19	1.5	1
70	2004	7	19	4	1
71	2004	8	3	7	1
72	2004	8	3	10.5	1
73	2004	8	3	2	1
74	2004	8	17	9	2
75	2004	9	3	4.5	1
76	2004	9	3	3	1
77	2004	9	3	9	1
78	2004	9	16	9	1
79	2004	9	16	5.5	1
80	2004	9	16	3.5	1
81	2004	9	16	9.5	1
82	2004	10	8	5.5	1
84	2004	10	8	2	1
85	2004	10	8	4	2
86	2004	10	8	5	1
84	2004	10	8	2	1
