# Supplementary material for: Emergence phenology, uncertainty, and the evolution of migratory behavior in Anax junius (Odonata: Aeshnidae)
Source: PLoS One. 2017 Sep 8;12(9):e0183508. doi: 10.1371/journal.pone.0183508 (PMC5591007; doi:10.1371/journal.pone.0183508)
Supplement: S4 Table — Cf. Figs 3 and 4. Data are arranged by year (columns) and date (rows). At the end of each calendar month the total number for that month and the cumulative number to that point in the year is shown. (XLSX) [file pone.0183508.s006.xlsx]

## Sheet: Sheet1
KHMO, Emergence, 2004-2013
DATE	2004	2005	2006	2007	2008	2009	2010	2011	2012	2013
2009-05-25	1	0	0	0	0	0	0	0	0	0
26	0	0	0	0	0	0	0	0	0	0
27	0	0	0	0	0	0	0	0	0	0
28	1	0	0	0	0	0	0	0	1	0
29	0	0	0	0	0	0	0	0	0	0
30	2	0	0	0	0	0	0	0	0	0
31	1	0	0	0	0	0	0	0	1	0
MnthTtl	5	0	0	0	0	0	0	0	2	0
2009-06-01	3	0	0	0	0	0	0	0	0	0
2	1	0	0	0	0	0	0	0	0	0
3	0	0	0	0	0	0	0	0	0	1
4	2	0	0	0	0	0	0	0	0	0
5	1	0	0	0	0	0	0	0	1	0
6	0	0	1	0	0	0	0	0	1	0
7	1	0	0	0	0	0	0	0	1	0
8	2	0	0	0	0	0	1	0	4	0
9	7	0	1	0	0	0	0	0	0	0
10	30	0	0	0	0	0	3	0	4	0
11	7	0	0	0	0	0	0	4	3	0
12	6	2	0	1	0	0	5	3	1	0
13	12	2	0	0	0	0	6	3	2	0
14	19	0	1	0	0	0	3	0	1	0
15	10	0	0	1	5	3	8	4	0	0
16	40	3	2	3	1	0	1	1	5	0
17	49	1	5	0	2	1	0	6	1	0
18	50	0	12	0	0	1	1	4	1	0
19	24	0	20	3	0	0	0	10	2	3
20	0	1	26	2	0	0	9	0	2	0
21	0	0	28	0	4	4	0	0	3	0
22	7	2	24	4	4	0	0	0	11	0
23	15	0	33	0	9	0	0	0	3	0
24	14	0	29	0	10	0	0	0	2	0
25	7	0	20	1	12	0	0	30	3	1
26	7	1	20	2	16	0	0	12	0	1
27	0	1	15	3	0	0	0	17	0	0
28	0	3	37	2	0	1	0	8	1	0
29	6	0	32	8	0	1	3	0	0	0
30	3	4	31	1	7	5	1	1	1	0
Mnth Ttl	323	20	337	31	70	16	41	103	54	6
Cum Ttl	328	20	337	31	70	16	41	103	56	6
2009-07-01	8	3	38	0	2	0	0	0	3	1
2	6	1	31	0	7	1	3	7	3	0
3	6	1	24	0	3	6	0	3	2	2
4	6	0	30	6	7	1	9	12	3	2
5	9	1	30	4	2	0	0	4	1	0
6	7	1	18	1	1	1	1	4	1	1
7	7	0	15	5	1	2	1	5	0	0
8	12	2	9	1	3	0	0	3	0	1
9	11	1	17	6	6	1	3	1	0	0
10	16	2	19	3	0	0	0	5	0	0
11	6	0	22	1	0	1	2	3	0	0
12	15	2	7	0	1	0	2	0	0	0
13	10	5	22	1	0	1	1	1	1	0
14	6	0	16	2	1	1	2	0	0	0
15	17	3	21	1	0	1	1	0	1	0
16	5	3	22	0	2	1	0	0	0	0
17	8	2	16	2	1	0	0	0	0	0
18	11	0	9	0	1	0	0	1	0	0
19	32	0	12	0	2	0	0	3	1	0
20	6	2	14	1	0	0	0	0	0	0
21	18	1	11	0	0	0	0	5	0	0
22	12	1	3	0	2	0	1	2	0	2
23	17	0	15	0	0	0	0	0	1	1
24	10	1	1	0	0	0	0	1	6	2
25	2	2	17	0	0	0	0	11	3	2
26	5	2	8	0	2	0	1	8	3	3
27	16	1	9	1	1	0	5	3	3	4
28	5	0	7	1	1	0	8	10	7	10
29	1	0	7	1	2	1	1	18	8	3
30	5	2	5	0	0	0	29	15	10	6
31	4	1	7	0	0	0	0	17	2	3
Mnth Ttl	299	40	482	37	48	18	81	143	58	43
Cum Ttl	627	60	819	68	118	34	123	246	114	49
2009-08-01	11	0	6	0	2	0	10	14	2	10
2	8	1	6	0	2	0	14	11	7	4
3	15	1	3	0	2	0	2	13	8	2
4	3	3	5	0	2	0	16	43	7	1
5	16	1	3	0	3	0	20	16	3	2
6	6	4	3	1	3	2	16	15	5	2
7	3	2	1	0	6	1	7	11	5	4
8	6	1	5	2	3	2	6	18	7	4
9	7	1	0	2	1	0	16	14	4	5
10	12	3	0	1	1	5	7	10	4	2
11	16	0	3	0	1	3	9	7	3	7
12	2	1	1	1	1	4	20	6	6	5
13	13	6	0	1	1	5	7	21	5	3
14	4	1	0	1	0	6	2	7	8	5
15	8	3	3	0	4	5	9	16	4	6
16	8	1	1	1	0	3	7	8	5	2
17	5	1	1	1	1	1	6	1	8	3
18	5	0	0	0	3	4	6	14	4	3
19	2	1	1	0	4	2	9	19	0	6
20	9	2	0	0	1	5	2	12	4	9
21	6	0	1	1	4	13	3	5	2	2
22	1	3	2	0	1	6	2	11	0	6
23	6	3	3	0	0	2	2	6	1	18
24	12	0	3	2	3	2	2	3	7	8
25	4	2	5	1	0	6	3	3	3	10
26	4	3	3	0	0	5	4	9	0	15
27	8	1	3	0	0	10	16	16	2	15
28	10	0	1	0	1	1	0	10	1	14
29	11	0	7	0	0	2	0	2	2	21
30	3	2	11	1	0	0	0	2	1	19
31	13	5	1	0	1	7	5	9	1	46
Mnth Ttl	237	52	82	16	51	102	228	352	118	259
CUM	864	112	901	84	169	136	351	599	232	308
2009-09-01	4	4	2	0	3	2	5	11	1	38
2	8	1	6	0	1	2	5	10	1	13
3	40	1	5	0	1	1	2	4	1	26
4	5	2	0	0	2		6	10	0	24
5	13	0	8	1	0	4	0	3	1	11
6	6	0	2	0	0	0	1	14	0	13
7	2	2	3	1	0	1	3	7	0	6
8	3	6	6	0	0	0	0	9	1	6
9	8	3	6	0	0	0	2	1	0	3
10	4	1	4	0	0	0	0	5	0	2
11	2	0	7	0	2	0	0	12	0	21
12	6	0	0	0	0	0	2	2	0	15
13	3	2	1	0	1	0	0	3	0	18
14	4	2	0	0	0	0	2	5	0	1
15	6	4	3	0	0	0	3	1	0	5
16	3	4	3	1	0	0	4	1	0	4
17	2	1	1	0	0	0	2	2	0	3
18	1	3	3	0	0	2	0	2	0	2
19	0	1	1	0	0	0	0	2	0	3
20	0	4	0	0	0	0	0	1	0	8
21	5	0	0	0	0	1	2	0	0	3
22	2	1	0	0	0	1	2	1	0	1
23	1	1	3	0	0	0	2	1	0	2
24	4	1	3	0	0	0	3	4	0	0
25	2	0	4	0	0	0	3	2	0	2
26	1	0	4	0	0	0	0	0	0	1
27	1	1	1	0	0	0	4	4	0	3
28	0	0	0	0	0	0	0	2	1	2
29	2	0	0	0	0	0	0	1	0	1
30	1	0	5	0	0	0	0	0	0	0
Mnth Ttl	139	45	81	3	10	14	54	119	6	237
Cum Ttl	1003	157	982	87	179	150	405	723	238	545
2009-10-01	1	0	0	0	0	0	0	0	0	0
2	0	1	0	0	0	0	0	1	0	0
3	0	0	2	0	0	0	0	0	0	0
4	0	0	2	0	0	0	0	0	0	0
5	0	0	1	0	0	0	0	0	0	0
6	0	1	0	0	0	0	0	1	0	2
7	0	0	0	0	0	0	0	0	0	0
8	0	0	0	0	0	0	0	0	0	0
9	0	0	0	0	0	0	0	0	0	0
10	0	0	1	0	0	0	0	0	0	0
11	0	0	0	0	0	0	0	0	0	0
12	0	0	1	0	0	0	0	0	0	0
Mnth Ttl	1	2	7	0	0	0	0	2	0	2
Cum Ttl	1004	159	989	87	179	150	405	725	238	547
