# Supplementary material for: Emergence phenology, uncertainty, and the evolution of migratory behavior in Anax junius (Odonata: Aeshnidae)
Source: PLoS One. 2017 Sep 8;12(9):e0183508. doi: 10.1371/journal.pone.0183508 (PMC5591007; doi:10.1371/journal.pone.0183508)
Supplement: S5 Table — Cf. Figs 5 and 6. Abbreviated names of ponds appear in the first row. Dots indicate days when no collecting was attempted at a given pond, zeros indicate days when exuviae were sought but none were found. (XLSX) [file pone.0183508.s007.xlsx]

## Sheet: Sheet1
DOY	BLKSTNE 04	BRISTLSK 04	CAROLBIG04	DEXTER 04	8ROD 04	GLOBE 04	KITTBIG 04	PAINTBL 04	PHELPS 04	RUMFD 04	SAILADMP 04	SKLT 04	SLATERF 04	SPECT 04	STRATHM 04	WAJ 04
137	.	.	.	.	.	.	.	.	.	.	.	.	.	.	.	.
138	.	.	.	.	.	.	.	.	.	.	.	.	.	.	.	.
139	.	.	.	.	.	.	.	.	.	.	.	0	.	.	3.529	.
140	0	.	.	.	.	.	.	.	.	.	.	.	.	.	.	.
141	.	.	.	.	.	.	.	.	.	.	.	.	.	.	.	.
142	.	.	.	.	.	.	0.667	.	.	.	0	.	.	.	.	.
143	.	.	.	.	.	.	.	.	.	.	.	.	.	.	.	.
144	.	.	.	.	.	.	.	.	.	.	.	.	.	.	.	.
145	.	.	.	.	.	.	.	.	.	.	.	.	.	.	.	.
146	.	.	0	.	.	.	.	.	0	.	.	.	.	.	.	0
147	.	.	.	.	.	.	.	0	.	0	.	.	0	.	.	.
148	.	0	.	.	0	.	.	.	.	.	.	.	.	.	.	.
149	.	.	.	1	.	0	.	.	.	.	.	.	.	5	.	.
150	.	.	.	.	.	.	.	.	.	.	.	.	.	.	.	.
151	.	.	.	.	.	.	.	.	.	.	.	.	.	.	.	.
152	.	.	.	.	.	.	.	.	.	.	.	.	.	.	.	.
153	.	.	.	.	.	.	.	.	.	.	.	.	.	.	.	.
154	.	.	.	.	.	.	.	.	.	.	.	.	.	.	.	.
155	.	.	.	.	.	.	.	.	.	.	.	.	.	.	.	.
156	.	.	.	.	.	.	.	.	.	.	.	.	.	.	.	.
157	.	.	.	.	.	.	.	.	.	.	.	.	.	.	.	.
158	.	.	.	.	.	.	.	.	.	.	.	.	.	.	.	.
159	.	.	.	.	.	.	.	.	.	.	.	.	.	.	.	.
160	.	.	.	.	.	.	.	.	.	.	.	.	.	.	.	.
161	.	.	.	.	.	.	.	.	.	.	.	.	.	.	.	.
162	.	.	.	.	.	.	.	.	.	.	.	.	.	.	.	.
163	.	.	.	.	.	.	.	.	.	.	.	.	.	.	.	.
164	.	.	.	.	.	.	.	.	.	.	.	.	.	.	.	.
165	.	.	.	.	.	.	.	.	.	.	.	.	.	.	.	.
166	.	.	.	.	.	.	.	.	.	.	.	0	.	.	29.118	.
167	.	.	1.333	.	.	.	67.333	.	.	.	.	.	.	.	.	.
168	0	.	.	.	.	.	.	.	.	.	.	.	.	.	.	.
169	.	.	.	.	.	.	.	.	.	.	15	.	.	.	.	.
170	.	.	.	.	.	.	.	.	.	.	.	.	.	.	.	.
171	.	.	.	.	.	.	.	.	.	.	.	.	.	.	.	.
172	.	.	.	.	.	.	.	.	.	.	.	.	.	.	.	.
173	.	45.429	.	.	.	.	.	.	.	.	.	.	.	.	.	.
174	.	.	.	.	.	.	.	0	.	0	.	.	3.273	.	.	.
175	.	.	.	.	.	.	.	.	1	.	.	.	.	.	.	0
176	.	.	.	16.286	.	0	.	.	.	.	.	.	.	12	.	.
177	.	.	.	.	.	.	.	.	.	.	.	.	.	.	.	.
178	.	.	.	.	.	.	.	.	.	.	.	.	.	.	.	.
179	.	.	.	.	.	.	.	.	.	.	.	.	.	.	.	.
180	.	.	.	.	.	.	.	.	.	.	.	.	.	.	.	.
181	.	.	.	.	1.846	.	.	.	.	.	.	.	.	.	.	.
182	.	.	.	.	.	.	.	.	.	.	.	.	.	.	0	.
183	.	.	.	.	.	.	.	.	.	.	.	.	.	.	.	.
184	.	.	.	.	.	.	.	.	.	.	.	.	.	.	.	.
185	.	.	.	.	.	.	.	.	.	.	.	.	.	.	.	.
186	.	.	.	.	.	.	.	.	.	.	.	.	.	.	.	.
187	.	.	.	.	.	.	.	.	.	.	.	.	.	.	.	.
188	.	.	.	.	.	.	.	.	.	.	.	.	.	.	.	.
189	.	.	.	.	.	.	40.8	.	.	.	26	.	.	.	.	.
190	.	.	8	.	.	.	.	.	.	.	.	0	.	.	.	.
191	.	.	.	.	.	.	.	.	.	.	.	.	.	.	.	.
192	.	.	.	.	.	.	.	.	.	.	.	.	.	.	.	.
193	.	.	.	.	.	.	.	.	.	.	.	.	.	.	.	.
194	0	.	.	.	.	.	.	.	.	0	.	.	.	.	.	.
195	.	.	.	.	.	.	.	.	.	.	.	.	.	.	.	.
196	.	.	.	.	.	.	.	.	4.5	.	.	.	.	.	.	0.8
197	.	.	.	.	.	.	.	1	.	.	.	.	.	.	.	.
198	.	.	.	.	.	.	.	.	.	.	.	.	.	.	.	.
199	.	.	.	.	.	.	.	.	.	.	.	.	.	.	.	.
200	.	.	.	.	.	.	.	.	.	.	.	.	.	.	.	.
201	.	.	.	.	.	.	.	.	.	.	.	.	0	.	.	.
202	.	.	.	4	.	0	.	.	.	.	.	.	.	0	.	.
203	.	9	.	.	0	.	.	.	.	.	.	.	.	.	.	.
204	.	.	.	.	.	.	.	.	.	.	.	.	.	.	.	.
205	.	.	.	.	.	.	.	.	.	.	.	.	.	.	.	.
206	.	.	.	.	.	.	.	.	.	.	.	.	.	.	.	.
207	.	.	.	.	.	.	.	.	.	.	.	.	.	.	.	.
208	.	.	.	.	.	.	.	.	.	.	.	.	.	.	0	.
209	.	.	.	.	.	.	8	.	.	.	.	.	.	.	.	.
210	.	.	.	.	.	.	.	.	.	.	.	.	.	.	.	.
211	.	.	.	.	.	.	.	.	.	.	.	2	.	.	.	.
212	.	.	.	.	.	.	.	.	.	.	.	.	.	.	.	.
213	.	.	.	.	.	.	.	.	.	.	.	.	.	.	.	.
214	.	.	.	.	.	.	.	.	.	.	.	.	.	.	.	.
215	.	.	2	.	.	.	.	.	.	.	6.857	.	.	.	.	.
216	.	.	.	.	.	.	.	.	.	.	.	.	.	.	.	0.857
217	.	.	.	.	.	.	.	.	.	.	.	.	.	.	.	.
218	4.615	.	.	.	.	.	.	.	.	0	.	.	.	.	.	.
219	.	.	.	.	.	.	.	.	0.857	.	.	.	.	.	.	.
220	.	.	.	.	.	.	.	.	.	.	.	.	.	.	.	.
221	.	.	.	.	.	.	.	.	.	.	.	.	.	.	.	.
222	.	.	.	.	.	.	.	1	.	.	.	.	5.8	.	.	.
223	.	.	.	.	.	.	.	.	.	.	.	.	.	.	.	.
224	.	.	.	2	.	18.14	.	.	.	.	.	.	.	0	.	.
225	.	21	.	.	0	.	.	.	.	.	.	.	.	.	.	.
226	.	.	.	.	.	.	.	.	.	.	.	.	.	.	.	.
227	.	.	.	.	.	.	.	.	.	.	.	.	.	.	.	.
228	.	.	.	.	.	.	.	.	.	.	.	.	.	.	.	.
229	.	.	.	.	.	.	.	.	.	.	.	.	.	.	.	.
230	.	.	.	.	.	.	.	.	.	.	.	1.2	.	.	.	.
231	.	.	.	.	.	.	.	.	.	.	.	.	.	.	3.333	.
232	.	.	.	.	.	.	11.25	.	.	.	.	.	.	.	.	.
233	.	.	3	.	.	.	.	.	.	.	.	.	.	.	.	0
234	.	.	.	.	.	.	.	.	.	.	.	.	.	.	.	.
235	.	.	.	.	.	.	.	.	.	.	.	.	.	.	.	.
236	.	.	.	.	.	.	.	.	.	.	.	.	.	.	.	.
237	.	.	.	.	.	.	.	.	1.714	.	1.667	.	.	.	.	.
238	1.2	.	.	.	.	.	.	3	.	3	.	.	12.857	.	.	.
239	.	.	.	0	.	.	.	.	.	.	.	.	.	0	.
240	.	.	.	.	.	.	.	.	.	.	.	.	.	.	.	.
241	.	.	.	.	.	.	.	.	.	.	.	.	.	.	.	.
242	.	.	.	.	.	.	.	.	.	.	.	.	.	.	.	.
243	,	48	.	.	0	0	.	.	.	.	.	.	.	.	.	.
244	.	.	.	.	.	.	.	.	.	.	.	.	.	.	.	.
245	.	.	.	.	.	.	.	.	.	.	.	.	.	.	.	.
246	.	.	.	.	.	.	.	.	.	.	.	.	.	.	.	.
247	.	.	.	.	.	.	.	.	.	.	.	.	.	.	.	.
248	.	.	.	.	.	.	.	.	.	.	.	.	.	.	.	.
249	.	.	.	.	.	.	.	.	.	.	.	.	.	.	.	.
250	.	.	.	.	.	.	.	.	.	.	.	.	.	.	.	.
251	.	.	.	.	.	.	.	.	.	.	.	.	.	.	.	.
252	.	.	.	.	.	.	.	.	.	.	.	.	.	.	.	.
253	.	.	.	.	.	.	.	.	.	.	.	.	.	.	.	.
254	.	.	.	.	.	.	.	.	.	.	.	.	.	.	.	.
255	.	.	.	.	.	.	.	.	.	.	.	.	.	.	.	.
256	.	.	.	.	.	.	.	.	.	.	.	.	.	.	.	.
257	.	.	.	.	.	.	.	.	.	.	.	.	.	.	0	.
258	.	.	.	.	.	.	.	.	.	.	.	0	.	.	.	.
259	.	.	.	.	.	.	.	.	.	.	.	.	.	.	.	.
260	.	.	2	.	.	.	.	.	.	.	.	.	.	.	.	.
261	.	.	.	.	.	.	.	12	.	.	.	.	5.217	.	.	.
262	.	.	.	.	.	.	.	.	.	.	.	.	.	.	.	.
263	.	.	.	.	.	.	.	.	.	.	.	.	.	.	.	.
264	.	.	.	.	.	.	4.615	.	.	.	.	.	.	.	.	.
265	.	.	.	.	.	.	.	.	.	.	.	.	.	.	.	.
266	.	.	.	.	.	.	.	.	.	.	0	.	.	.	.	.
267	.	.	.	.	.	.	.	.	.	.	.	.	.	.	.	1.791
268	1.5	.	.	.	.	.	.	.	.	2.308	.	.	.	.	.	.
269	.	.	.	.	.	.	.	.	0	.	.	.	.	.	.	.
270	.	.	.	.	.	.	.	.	.	.	.	.	.	.	.	.
271	.	.	.	.	.	.	.	.	.	.	.	.	.	.	.	.
272	.	.	.	5.66	.	.	.	.	.	.	.	.	.	.	.	.
273	.	.	.	.	.	.	.	.	.	.	.	.	.	.	.	.
274	.	9	.	.	.	.	.	.	.	.	.	.	.	.	.	.
