# Supplementary material for: Emergence phenology, uncertainty, and the evolution of migratory behavior in Anax junius (Odonata: Aeshnidae)
Source: PLoS One. 2017 Sep 8;12(9):e0183508. doi: 10.1371/journal.pone.0183508 (PMC5591007; doi:10.1371/journal.pone.0183508)
Supplement: S7 Table — Cf. Fig 6. Pond identification and data symbols as in S5 Table. (XLSX) [file pone.0183508.s009.xlsx]

## Sheet: Sheet1
	BARRGAZ 06	BFRATPD 06	BRISTLSK 06	CAROLBIG 06	EASTFARM 06	GODDARDSP 06	NANCYBUXT 06	PEEPERPD 06	PLAINPD 06	SNAKEDEN 06	SOM 06	STRATHM 06	TEPEEPD 06	WASHCOCC 06
DOY
137	.	.	.	.	.	.	.	.	0	.	.	.	.	.
138	.	.	.	.	.	.	.	.	.	.	.	.	.	.
139	.	.	.	.	.	.	.	.	.	.	.	.	.	.
140	.	.	.	.	.	.	.	.	.	.	.	.	.	.
141	.	.	.	.	.	.	.	.	.	.	.	.	.	.
142	.	.	.	.	.	.	.	.	.	.	.	.	.	.
143	.	.	.	.	0	.	.	.	.	.	.	.	.	.
144	.	.	.	.	.	.	.	.	.	.	0	.	.	.
145	.	.	.	.	.	0	.	.	.	.	.	.	.	.
146	.	.	.	.	.	.	.	0	.	.	.	.	.	.
147	.	.	.	.	.	.	.	.	.	.	.	.	.	.
148	.	.	.	.	.	.	.	.	.	.	.	.	.	.
149	.	.	.	.	.	.	0	.	.	.	.	.	0	.
150	.	.	.	.	.	.	.	.	.	.	.	.	.	0
151	.	.	.	.	.	.	.	.	.	.	.	.	.	.
152	.	0	.	.	.	.	.	.	.	0	.	.	.	.
153	.	.	.	.	.	.	.	.	.	.	.	.	.	.
154	.	.	.	.	.	.	.	.	.	.	.	.	.	.
155	.	.	.	.	.	.	.	.	.	.	.	.	.	.
156	.	.	.	.	.	.	.	.	.	.	.	.	.	.
157	.	.	.	.	.	.	.	.	.	.	.	.	.	.
158	.	.	.	.	.	.	.	.	.	.	.	.	.	.
159	.	.	.	.	.	.	.	.	.	.	.	.	.	.
160	.	.	.	.	.	.	.	.	.	.	.	.	.	.
161	.	.	.	.	.	.	.	.	.	.	.	.	.	.
162	.	.	.	.	.	.	.	.	.	.	.	.	.	.
163	.	.	.	.	.	.	.	.	.	.	.	.	.	.
164	0	.	.	.	.	.	.	.	.	.	.	.	.	.
165	.	.	.	.	.	.	.	.	.	.	.	.	.	.
166	.	.	.	.	.	.	.	.	.	.	.	15.429	.	.
167	.	.	.	.	.	.	.	.	2.182	.	.	.	.	.
168	.	.	.	.	.	.	.	.	.	.	.	.	.	.
169	.	.	.	.	.	.	.	.	.	.	.	.	.	.
170	.	.	.	.	2.308	.	.	.	.	.	.	.	.	.
171	.	.	.	0	.	.	.	.	.	.	11.538		.	.
172	.	.	.	.	.	0	.	.	.	.	.	.	.	.
173	.	.	.	.	.	.	.	1.667	.	.	.	.	.	.
174	.	.	13.333	.	.	.	.	.	.	.	.	.	.	.
175	.	.	.	.	.	.	.	.	.	.	.	.	.	.
176	.	.	.	.	.	.	.	.	.	.	.	.	.	.
177	.	.	.	.	.	.	.	.	.	.	.	.	.	.
178	.	.	.	.	.	.	.	.	.	.	.	.	.	.
179	.	.	.	.	.	.	0	.	.	.	.	.	0	.
180	.	.	.	.	.	.	.	.	.	.	.	.	.	2.927
181	.	4.186	.	.	.	.	.	.	.	0	.	.	.	.
182	.	.	.	.	.	.	.	.	.	.	.	.	.	.
183	.	.	.	.	.	.	.	.	.	.	.	.	.	.
184	.	.	.	.	.	.	.	.	.	.	.	.	.	.
185	.	.	.	.	.	.	.	.	.	.	.	.	.	.
186	.	.	.	.	.	.	.	.	.	.	.	37.674	.	.
187	0	.	.	.	.	.	.	.	.	.	.	.	.	.
188	.	.	.	.	.	.	.	.	.	.	.	.	.	.
189	.	.	.	.	.	.	.	.	.	.	.	.	.	.
190	.	.	.	.	.	.	.	.	.	.	.	.	.	.
191	.	.	0	.	.	.	.	.	.	.	.	.	.	.
192	.	.	.	.	.	.	.	.	.	.	.	.	.	.
193	.	.	.	0	.	.	.	.	16.071	.	.	.	.	.
194	.	.	.	.	.	.	.	.	.	.	25.532	.	.	.
195	.	.	.	.	18.621	.	.	0	.	.	.	.	.	.
196	.	.	.	.	.	.	.	.	.	.	.	.	.	.
197	.	.	.	.	.	.	.	.	.	.	.	.	.	.
198	.	.	.	.	.	.	.	.	.	.	.	.	.	.
199	.	.	.	.	.	.	.	.	.	.	.	.	.	.
200	.	.	.	.	.	.	.	.	.	1.111	.	.	1.2	.
201	.	.	.	.	.	.	0	.	.	.	.	.	.	.
202	.	.	.	.	.	.	.	.	.	.	.	.	.	.
203	.	.	.	.	.	.	.	.	.	.	.	.	.	.
204	.	.	.	.	.	.	.	.	.	.	.	.	.	.
205	.	.	.	.	.	.	.	.	.	.	.	.	.	.
206	.	.	.	.	.	0.577	.	.	.	.	.	.	.	.
207	.	.	.	.	.	.	.	.	.	.	.	.	.	10
208	.	0	.	.	.	.	.	.	.	.	.	.	.	.
209	.	.	.	.	.	.	.	.	.	.	.	.	.	.
210	.	.	.	.	.	.	.	.	.	.	.	72.857	.	.
211	.	.	.	.	.	.	.	.	.	.	.	.	.
212	0	.	16.154	.	.	.	.	.	.	.	.	.	.	.
213	.	.	.	.	.	.	.	.	.	.	.	.	.	.
214	.	.	.	.	.	.	.	.	.	.	.	.	.	.
215	.	.	.	1.364	.	.	.	.	2.353	.	.	.	.	.
216	.	.	.	.	.	.	.	.	.	.	.	.	.	.
217	.	.	.	.	.	.	.	.	.	.	.	.	.	.
218	.	.	.	.	.	.	.	.	.	.	.	.	.	.
219	.	.	.	.	.	.	.	.	.	.	.	.	.	.
220	.	.	.	.	2.791	.	.	0	.	.	5.263	.	.	.
221	.	.	.	.	.	.	.	.	.	.	.	.	.	.
222	.	.	.	.	.	.	.	.	.	0	.	.	0	.
223	.	.	.	.	.	.	.	.	.	.	.	.		.
224	.	.	.	.	.	.	.	.	.	.	.	.		.
225	.	.	.	.	.	.	.	.	.	.	.	.		.
226	.	.	.	.	.	.	0	.	.	.	.	.	.	.
227	.	.	.	.	.	0	.	.	.	.	.	.	.	.
228	.	.	.	.	.	.	.	.	.	.	.	.	.	3
229	.	0	.	.	.	.	.	.	.	.	.	.	.	.
230	.	.	.	.	.	.	.	.	.	.	.	52	.	.
231	.	.	.	.	.	.	.	.	.	.	.	.	.	.
232	.	.	.	.	.	.	.	.	.	.	.	.	.	.
233	0	.	10	.	.	.	.	.	.	.	.	.	.	.
234	.	.	.	.	.	.	.	.	.	.	.	.	.	.
235	.	.	.	0	.	.	.	.	13.846	.	.	.	.	.
236	.	.	.	.	.	.	.	.	.	.	.	.	.	.
237	.	.	.	.	.	.	.	.	.	.	.	.	.	.
238	.	.	.	.	.	.	.	.	.	.	.	.	.	.
239	.	.	.	.	.	.	.	.	.	.	.	.	.	.
240	.	.	.	.	.	.	.	.	.	.	.	.	.	.
241	.	.	.	.	0	.	.	.	.	.	.	.	.	.
242	.	.	.	.	.	.	.	.	.	.	.	.	.	.
243	.	.	.	.	.	.	.	.	.	.	2.727	.	.	.
244	.	.	.	.	.	.	.	0	.	.	.	.	.	.
245	.	.	.	.	.	.	.	.	.	.	.	.	.	.
246	.	.	.	.	.	.	.	.	.	.	.	.	.	.
247	.	.	.	.	.	.	.	.	.	.	.	.	0	.
248	.	.	.	.	.	.	.	.	.	1.2	.	.	.	.
249	.	.	.	.	.	.	12.174	.	.	.	.	.	.	.
250	.	.	.	.	.	0	.	.	.	.	.	.	.	.
251	.	.	.	.	.	.	.	.	.	.	.	.	.	.
252	.	.	.	.	.	.	.	.	.	.	.	.	.	.
253	.	.	.	.	.	.	.	.	.	.	.	.	.	.
254	.	.	.	.	.	.	.	.	.	.	.	.	.	6.667
255	.	0	.	.	.	.	.	.	.	.	.	34.286	.	.
256	4.615	.	18	.	.	.	.	.	.	.	.	.	.	.
257	.	.	.	5.714	.	.	.	.	.	.	.	.	.	.
258	.	.	.	.	.	.	.	.	.	.	.	.	.	.
259	.	.	.	.	.	.	.	.	.	.	.	.	.	.
260	.	.	.	.	.	.	.	.	.	.	.	.	.	.
261	.	.	.	.	.	.	.	.	.	.	.	.	.	.
262	.	.	.	.	.	.	.	.	.	.	.	.	.	.
263	.	.	.	.	.	.	.	.	.	.	.	.	.	.
264	.	.	.	.	.	.	.	.	.	.	.	.	.	.
265	.	.	.	.	.	.	.	.	.	.	.	.	.	.
266	.	.	.	.	.	.	.	.	.	.	.	.	.	.
267	.	.	.	.	.	.	.	.	.	.	.	.	.	.
268	.	.	.	.	.	.	.	.	.	.	.	.	.	.
269	.	.	.	.	.	.	.	.	.	.	.	.	.	.
270	.	.	.	.	.	.	.	.	.	.	.	.	.	.
271	.	.	.	.	.	.	.	.	.	.	.	.	.	.
272	.	.	.	.	.	.	.	.	.	.	.	.	.	.
273	.	.	.	.	.	.	.	.	.	.	.	.	.	.
274	.	.	.	.	.	.	.	.	.	.	.	.	.	.
