# Supplementary material for: Emergence phenology, uncertainty, and the evolution of migratory behavior in Anax junius (Odonata: Aeshnidae)
Source: PLoS One. 2017 Sep 8;12(9):e0183508. doi: 10.1371/journal.pone.0183508 (PMC5591007; doi:10.1371/journal.pone.0183508)
Supplement: S8 Table — Cf. Fig 7. (XLSX) [file pone.0183508.s010.xlsx]

## Sheet: Sheet1
Fig. S?: Number of Anax junius exuviae collected as Austin, TX, pond, by date.
Date	Total	N	S	E	W
2003-04-14	8	2	2	4	0
2003-04-18	4	1	1		2
2003-04-24	10	1	4	3	2
2003-04-25	6	2	1	2	1
2003-05-07	53	7	18	13	15
2003-05-20	9	2	2	2	3
2003-06-07	1	0	1	0	0
2003-06-11	0	0	0	0	0
2003-06-16	0	0	0	0	0
2003-06-19	1	1	0	0	0
2003-06-22	1	1	0	0	0
2003-06-25	2	0	1	0	1
2003-06-28	2	2	0	0	0
2003-07-03	2	0	1	0	1
2003-07-08	0	0	0	0	0
2003-07-11	0	0	0	0	0
2003-07-14	0	0	0	0	0
2003-07-23	1	0	1	0	0
2003-07-28	0	0	0	0	0
2003-08-01	0	0	0	0	0
2003-08-04	0	0	0	0	0
2003-08-07	0	0	0	0	0
2003-08-12	0	0	0	0	0
2003-08-14	0	0	0	0	0
2003-08-18	1	1	0	0	0
2003-08-25	0	0	0	0	0
2003-08-28	0	0	0	0	0
2003-09-08	1	0	0	1	0
2003-09-17	0	0	0	0	0
2003-09-27	0	0	0	0	0
2004-01-06	0	0	0	0	0
2004-01-13	0	0	0	0	0
2004-01-15	0	0	0	0	0
2004-01-22	0	0	0	0	0
2004-02-05	0	0	0	0	0
2004-02-26	0	0	0	0	0
2004-03-09	7	0	0	0	7
2004-03-10	3	0	0	0	3
2004-03-17	3	1	0	0	2
2004-03-26	5	0	1	0	4
2004-03-30	8	2	1	4	1
2004-04-16	76	13	17	36	10
2004-04-27	36	2	10	20	4
2004-05-17	38	10	5	15	8
2004-06-02	42	11	8	10	13
2004-06-14	113	21	26	19	47
2004-06-21	30	9	6	8	7
2004-08-11	0				anoxic conditions? Dryup
2004-09-02	0	0	0	0	Pantala emergence begins again
2004-11-08	5	0	3	0	2	first Anax emergence
2004-11-19	7	3	1	1	2
2004-12-03	7	2	3	1	1
2004-12-13	2	0	1	0	1
2004-12-17	0	0	0	0	0
2004-12-28	0	0	0	0	0
2005-01-13	0	0	0	0	0
2005-01-20	1	1	0	0	0
2005-01-26	0	0	0	0	0
2005-02-02	1	0	1	0	0
2005-02-09	0	0	0	0	0
2005-02-15	1	0	0	1	0
2005-02-23	2	0	0	0	2
2005-03-09	9	5	0	1	3
2005-03-15	5	1	0	1	3
2005-03-23	21	7	7	2	5
2005-03-31	11	5	2	0	4
2005-04-06	8	1	2	3	2
2005-04-13	58	14	9	18	17
2005-04-21	36	11	10	10	5
2005-04-27	38	10	11	13	4
2005-05-04	67	20	16	18	13
2005-05-11	44	12	13	12	7
2005-05-18	55	11	18	13	13
2005-06-02	44	9	8	17	10
2005-06-08	29	2	9	11	7
2005-06-24	7	0	0	2	5
2005-07-05	14	4	2	4	4
2005-07-13	17	4	3	2	8
sum	952	211	225	267	249		sum
