# Supplementary material for: Emergence phenology, uncertainty, and the evolution of migratory behavior in Anax junius (Odonata: Aeshnidae)
Source: PLoS One. 2017 Sep 8;12(9):e0183508. doi: 10.1371/journal.pone.0183508 (PMC5591007; doi:10.1371/journal.pone.0183508)
Supplement: S9 Table — Cf. Fig 8. Data are ordered alphabetically by county; Volusia Co. is about 50% south of 29°N, all others listed are 90% or more south of that latitude. (XLSX) [file pone.0183508.s011.xlsx]

## Sheet: Sheet1
County	Locality	Date	Sex	Estimated Age
Brevard	Indiatlantic	02 18 1999	M	immature
Brevard	Sebastian	03 20 1940	F	immature
Brevard	Indiatlantic	03 26 2000	M	immature
Brevard	Merritt Island	09 16 1938	F	fresh mat
Brevard	Merritt Island	09 17 1938	F	fresh mat
Broward	Hollywood	08 20 1949	F	mature
Broward	Hollywood	09 25 1950	F	immature
Collier	Marco Beach	08 13 1960	M
Collier	Carnestown	08 13 1960	M	fresh mature
Collier	Copeland	08 22 1971	F
Collier	Raccoon Point	10 15 1994	M	mature
Collier	Marco Island	10 22 1961	F	immature
Dade	Coral Gables	02 20 1963	F
Dade	Coral Gables	03 06 1963	F
Dade	Coral Gables	03 09 1963	F
Dade	Fairchild Gdns	03 31 1988	F	immature
Dade	East Goulds	05 16 1960	M
Dade	Key Largo	05 22 1971	F
Dade	Everglades	05 31 1961	M
Dade	--	08 09 1964	M
Dade	South Miami	08 10 1964	M
Dade	Westwood Lake	08 21 1961	M
Dade	Howard	08 21 1962	M	mature
Dade	11 mi E Monroe Sta.	08 24 1962	M	mature
Dade	Howard	08 24 1963	M	mature
Dade	West Princeton	08 25 1962	M
Dade	West Princeton	08 25 1962	F
Dade	East Goulds	08 27 1964	M
Dade	Coral Gables	08 28 1964	F
Dade	Homestead	09 02 1962	F	fresh mature
Dade	Homestead	09 02 1962	F
Dade	South Miami	09 11 1962	F
Dade	--	09 22 1962	M
Dade	Goulds	09 22 1962	M	mature
Dade	Goulds	09 22 1962	M	mature
Dade	South Cutler	09 25 1960	M
Dade	--	10 17 1962	F
Dade	Miami	10 20 1962	F
Dade	Paradise	10 21 1928	F
Dade	Homestead	10 21 1962	F	fresh mature
Dade	Homestead	10 21 1962	F	fresh mature
Dade	Westwood Lake	10 22 1961	M
Dade	Miami	10 25 1091	M	worn
Dade	Miami	10 25 1961	M
Dade	West Princeton	10 27 1962	F
Dade	--	10 29 1960	M
Dade	Sweetwater	10 29 1960	M
Dade	Kendall	11 01 1962	F	mature
Dade	Kendall	11 05 1962	M
Dade	Kendall	11 10 1963	M
Dade	South Miami	11 14 1962	F
Dade	Coral Gables	12 03 1962	M	mature
Dade	South Miami	12 08 1963	F
DeSoto	Horse Cr. At FL 761	06 28 1962	M	mature
Glades	Moore Haven	09 11 1960	M	mature
Hendry	Clewiston	09 13 1959	F
Hendry	La Belle	11 26 1961	M
Highlands	Josephine Creek	02 23 1963	F
Highlands	Lake Grassey	03 30 1964	M
Highlands	Highlands	04 28 1957	M
Highlands	3 mi S of FL 70 on US 27	05 14 1964	F	fresh mature
Highlands	--	08 23 1962	M
Highlands	Lake Istokpoga	08 30 1962	M
Highlands	Lake Istokpoga	08 30 1962	M
Highlands	Lake Placid	10 06 1962	F
Highlands	“	11 26 1961	F
Hillsborough	Tampa	07 26 1986	M	mature (fat)
Lake	Leesburg	03 20 1961	F	immature
Lake	Lake Griffin	04 04 2004	F	mature
Lake	Leesburg	04 11 1963	F
Lake	--	09 17 1939	F	mature
Lake	--	09 17 1939	M	worn
Lake	Lake Palatlakaha	10 25 1990	M
Lee	Tice	04 21 1957	F	immature
Lee	Sanibel Island	10 01 2001	M	mature
Lee	Sanibel	11 03 1942	M
Lee	Sanibel Island	12 31 1939	2M	fresh mature
Madison	Monticello	10 15 1968	M	mature
Manatee	Ona	08 18 1964	M
Manatee	Bradenton	10 06 1969	M
Martin	Jon. Dickinson St Pk	12 13 1971	M	fresh mature
Monroe	Key West	02 02 1970	F
Monroe	Key West	02 18 1970	M	fresh mature
Monroe	Everglades	09 02 1962	M
Monroe	Big Pine Key	09 09 1957	M	mature
Monroe	“Big Pine Island”	09 30 2006	M	mature
Monroe	“Big Pine Island”	10 02 2006	M	mature
Monroe	Cape Sable	10 07 1961	M	mature
Monroe	“Big Pine Island”	10 13 2005	M	mature
Orange	Orlando	02 14 1936	M	fresh mature
Orange	Orlando	03 14 1936	M
Orange	Orlando	03 24 1936	2M	immature
Orange	--	04 01 1941	M	immature
Orange	Winter Park	07 23 1935	M	mature
Orange	Winter Park	09 10 1936	M	mature
Orange	Wekiva River	09 14 1938	F	worn
Orange	Winter Park	10 29 1934	F	worn
Orange	Winter Park	11 13 1934	F	mature
Palm Beach	Lake Worth	03 03 1930	F	immature
Palm Beach	Lake Worth	03 03 1930	F	ten
Palm Beach	Port Mayaca	03 11 1962	F
Palm Beach	Port Mayaca	03 11 1962	F
Palm Beach	Port Mayaca	03 21 1938	F	immature
Palm Beach	Pahokee	03 26 1954	M	mature
Palm Beach	Pahokee	03 26 1954	F	mature
Palm Beach	West Jupiter	03 27 1964	F
Palm Beach	West Jupiter	03 27 1964	F
Palm Beach	Pahokee	03 31 1975	F	immature
Palm Beach	Lake Okeechobee	04 06 1963	M
Palm Beach	Lake Harbor	04 06 1963	M
Palm Beach	Lake Okeechobee	04 06 1963	F
Palm Beach	Lake Harbor	04 06 1963	M
Palm Beach	East Clewiston	05 14 1964	M
Palm Beach	Lake Okeechobee	06 04 1963	M
Palm Beach	Port Mayaca	10 13 1963	F
Pasco	Zephyrhills	05 04 197-	F	immature
Polk	Fort Meade	08 03 1960	M	mature
Sarasota	Siesta Key	04 28 1957	F
Sarasota	Siesta Key	04 28 1957	M	immature
Sarasota	Siesta Key	04 28 1957	2 M	immature
Sarasota	Siesta Key	04 28 1957	F	immature
Sarasota	Siesta	04 28 1957	F
Sarasota	Siesta Key	04 28 1957	M	immature
Sarasota	Siesta Key	04 28 1957	2 M	immature
Sarasota	Siesta Key	04 28 1957	F	immature
Seminole	--	04 04 1937	M	--
Seminole	St. Johns plain	04 09 1940	M	immature
Seminole	--	04 11 1937	M	immature
Seminole	--	10 15 1938	F	--
Seminole	--	10 15 1938	F	immature
Sumpter	Withlacoochee	10 28 1990	M
