# Supplementary material for: Emergence phenology, uncertainty, and the evolution of migratory behavior in Anax junius (Odonata: Aeshnidae)
Source: PLoS One. 2017 Sep 8;12(9):e0183508. doi: 10.1371/journal.pone.0183508 (PMC5591007; doi:10.1371/journal.pone.0183508)
Supplement: S10 Table — Cf. Fig 9. Data are ordered alphabetically by state, then by month within states. Note that most FSCA specimens are not georeferenced. (XLSX) [file pone.0183508.s012.xlsx]

## Sheet: Sheet1
Anax junius adults by State and Month
State	County	Month	Day	Year	Latitude	Longitude	Sourcea
CA	Kern	2	11	1975	35.8	-119.36	DRP
CA	Alameda	4	1	1936	37.8044	-122.271	OC
CA	Fresno	4	18	1977	36.754	-119.648	OC
CA	Fresno	4	18	1977	36.754	-119.648	OC
CA	Imperial	5	9	1965	32.77	-115.27	DRP
CA	Orange	5	22	1974	33.675	-117.777	OC
CA	Riverside	5	17	1974	33.7279	-115.977	OC
CA	San Diego	5	26	1974	33.0206	-116.772	OC
CA	Amador	6	17	1973	36.46	-120.48	FSCA
CA	Glenn	6	14	1973	39.4	-122.2	FSCA
CA	Humboldt	6	2	1935	40.276	-123.636	OC
CA	Madera	6	30	1977	37.2197	-119.765	OC
CA	Madera	6	30	1977	37.2197	-119.765	OC
CA	Napa	6	16	1973	38.48	-122.43	FSCA
CA	Orange	6	19	1939	33.5423	-117.783	OC
CA	S L Obispo	6	30	2015	35.6536	-120.682	OC
CA	San Diego	6	6	1910	33.1295	-116.432	OC
CA	Stanislaus	6	3	1977	37.5624	-120.994	OC
CA	Inyo	7	26	2014	37.33	-118.087	OC
CA	Los Angeles	7	26	2015	34.1021	-118.014	OC
CA	Mendocino	7	23	1936	39.3649	-123.814	OC
CA	Nevada	7	9	1977	39.4682	-120.638	OC
CA	Orange	7	24	1926	33.5423	-117.783	OC
CA	Orange	7	17	2013	33.5431	-117.704	OC
CA	Plumas	7	1	1994	39.8202	-120.379	OC
CA	Riverside	7	15	1929	33.6172	-114.589	OC
CA	S. Bernardino	7	12	1907	34.0633	-117.651	OC
CA	San Bernardino	7	14	1984	34.1	-117.65	FSCA
CA	San Mateo	7	23	2005	37.3095	-122.197	OC
CA	Santa Clara	7	29	2015	37.3303	-122.08	OC
CA	Sierra	7	1	1926	39.5533	-120.251	OC
CA	Sonoma	7	31	2012	38.3764	-122.809	OC
CA	Amador	8	17	1974	38.38	-120.69	FSCA
CA	Calaveras	8	10	1954	37.983	-120.382	OC
CA	Calaveras	8	18	1974	38.19	-120.81	FSCA
CA	El Dorado	8	17	1974	38.8	-119.97	FSCA
CA	Inyo	8	16	1915	37.4008	-118.346	OC
CA	Inyo	8	22	1973	37.27	-118.05	FSCA
CA	Lake	8	8	1973	38.7524	-122.615	OC
CA	Lassen	8	24	1973	39.94	-120.02	DRP
CA	Los Angeles	8	27	1967	34.1	-118.2	DRP
CA	Merced	8	12	1932	37.0583	-120.85	OC
CA	Monterey	8	14	1938	36.379	-121.566	OC
CA	Nevada	8	18	1933	39.3219	-120.264	OC
CA	Plumas	8	25	1998	40.4045	-121.359	OC
CA	San Joaquin	8	2	1928	37.7974	-121.216	OC
CA	San Joaquin	8	18	1974	38.05	-121.01	FSCA
CA	Santa Clara	8	15	1960	37.4275	-122.17	OC
CA	Santa Clara	8	20	1973	37.04	-121.3	FSCA
CA	Santa Cruz	8	29	2009	37.0416	-122.151	OC
CA	Siskiyou	8	16	1973	41.78	-122.6	DRP
CA	Tuolumne	8	31	1947	38.1885	-119.991	OC
CA	Ventura	8	27	1932	33.2465	-119.499	OC
CA	Calaveras	9	17	1965	37.8959	-120.587	DRP
CA	Fresno	9	4	1914	36.7468	-119.773	DRP
CA	Glenn	9	18	1976	39.4	-122.2	DRP
CA	Kings	9	15	2005	35.8606	-120.178	DRP
CA	Los Angeles	9	9	1927	34.16	-117.678	DRP
CA	Los Angeles	9	9	1971	33.79	-118.29	DRP
CA	Los Angeles	9	9	2011	34.3658	-118.444	DRP
CA	Madera	9	1	1951	37.4274	-119.554	DRP
CA	Modoc	9	9	2005	41.2632	-120.895	DRP
CA	S Barbara	9	18	2014	34.4216	-119.661	DRP
CA	S L Obispo	9	9	1971	34.9353	-119.615	DRP
CA	Tulare	9	6	1938	36.2077	-119.347	DRP
CA	Ventura	9	19	1972	34.46	-118.92	DRP
CA	Los Angeles	10	28	1975	34.06	-118.58	DRP
CA	Orange	10	4	1980	33.6664	-117.84	DRP
CA	Inyo	11	9	1967	35.95	-117.9	DRP
CA	Los Angeles	11	10	1970	33.7	-118.3	DRP
CA	Ventura	12	10	1965	34.46	-118.92	DRP
FL	Dade	1	7	1985	25.8	-80.29	DRP
FL	Duval	1	3	1986			FSCA
FL	Monroe	1	7	2000	24.67	-81.5	DRP
FL	Palm Beach	1	24	2008	26.8573	-80.0731	OC
FL	Palm Beach	1	8	2012	26.4115	-80.0962	OC
FL	Alachua	2	28	1930			FSCA
FL	Alachua	2	28	1930			FSCA
FL	Brevard	2	18	1999			FSCA
FL	Dade	2	20	1963			FSCA
FL	Duval	2	22	1957			FSCA
FL	Highlands	2	23	1963			FSCA
FL	Martin	2	28	2010	26.993	-80.1486	OC
FL	Monroe	2	2	1970			FSCA
FL	Monroe	2	18	1970			FSCA
FL	Orange	2	14	1936			FSCA
FL	Alachua	3	3	1973	29.676	-82.3583	OC
FL	Alachua	3	11	2003	29.7	-82.43	FSCA
FL	Alachua	3	14	1973			FSCA
FL	Alachua	3	23	1970			FSCA
FL	Alachua	3	23	1970			FSCA
FL	Alachua	3	2	1985			FSCA
FL	Alachua	3	21	1980			FSCA
FL	Alachua	3	5	1976			FSCA
FL	Brevard	3	20	1940			FSCA
FL	Brevard	3	26	2000			FSCA
FL	Dade	3	12	1965	25.7	-80.4	DRP
FL	Dade	3	6	1963	25.72	-80.28	DRP
FL	Dade	3	9	1963			FSCA
FL	Dade	3	31	1988			FSCA
FL	Dixie	3	29	2005			FSCA
FL	Duval	3	29	2015	30.4963	-81.4479	OC
FL	Highlands	3	30	1964			FSCA
FL	Highlands	3	30	1964			FSCA
FL	Lake	3	20	1961			FSCA
FL	Lake	3	24	1966	28.6	-81.67	DRP
FL	Lake	3	24	1966	28.57	-81.67	DRP
FL	Martin	3	21	1938			FSCA
FL	Orange	3	14	1936			FSCA
FL	Orange	3	24	1936			FSCA
FL	Palm Beach	3	4	2011	26.4993	-80.2153	OC
FL	Palm Beach	3	27	1964			FSCA
FL	Palm Beach	3	11	1962			FSCA
FL	Palm Beach	3	11	1962			FSCA
FL	Palm Beach	3	27	1964			FSCA
FL	Palm Beach	3	26	1954			FSCA
FL	Palm Beach	3	26	1954			FSCA
FL	Palm Beach	3	31	1975			FSCA
FL	Palm Beach	3	3	1930			FSCA
FL	Palm Beach	3	3	1930			FSCA
FL	Alachua	4	14	1951			FSCA
FL	Alachua	4	14	1951			FSCA
FL	Alachua	4	10	1988			FSCA
FL	Alachua	4	8	1938			FSCA
FL	Alachua	4	21	1924			FSCA
FL	Alachua	4	1	1989			FSCA
FL	Alachua	4	23				FSCA
FL	Alachua	4		1972			FSCA
FL	Columbia	4	20	2005	30.33	-82.74	DRP
FL	Hamilton	4	18	2005			FSCA
FL	Hamilton	4	18	2005			FSCA
FL	Hamilton	4	18	2005			FSCA
FL	Hernando	4	28	2005	28.649	-82.3356	OC
FL	Highlands	4	28	1957			FSCA
FL	Jackson	4	3	1953			FSCA
FL	Jackson	4	3	1953			FSCA
FL	Lake	4	11	1963			FSCA
FL	Lake	4	4	2004			FSCA
FL	Lee	4	21	1957			FSCA
FL	Orange	4	1	1941			FSCA
FL	Palm Beach	4	6	1963			FSCA
FL	Palm Beach	4	6	1963			FSCA
FL	Palm Beach	4	6	1963			FSCA
FL	Palm Beach	4	6	1963			FSCA
FL	Palm Beach	4	6	1963			FSCA
FL	Sarasota	4	28	1957			FSCA
FL	Sarasota	4	28	1957			FSCA
FL	Sarasota	4	28	1957			FSCA
FL	Sarasota	4	28	1957			FSCA
FL	Seminole	4	9	1940			FSCA
FL	Seminole	4	11	1937			FSCA
FL	Seminole	4	4	1937			FSCA
FL	Dade	5	16	1960			FSCA
FL	Dade	5	22	1971			DRP
FL	Highlands	5	14	1964			DRP
FL	Palm Beach	5	14	1964			DRP
FL	Pasco	5	4	197-			FSCA
FL	Dade	6	3	1963	25.72	-80.28	FSCA
FL	DeSoto	6	28	1962			FSCA
FL	Highlands	6	10	1962	27.21	-81.31	FSCA
FL	Lee	6	8	1977	26.52	-81.56	FSCA
FL	Liberty	6	21	2003			FSCA
FL	Nassau	6	9	1964	30.55	-81.84	DRP
FL	Nassau	6	12	2015	30.7887	-81.9647	DRP
FL	Alachua	7	16	1970			FSCA
FL	Alachua	7	30	1971			FSCA
FL	Alachua	7	19	1928			FSCA
FL	Alachua	7	23	2009			FSCA
FL	Alachua	7	30	1971			FSCA
FL	Dade	7	1	1985	25.8	-80.29	FSCA
FL	Hillsborough	7	26	1986			FSCA
FL	Monroe	7	1	2000	24.67	-81.5	FSCA
FL	Okeechobee	7	12	1962			DRP
FL	Orange	7	23	1935			FSCA
FL	Alachua	8	19	1982			FSCA
FL	Alachua	8	16	1938			FSCA
FL	Alachua	8	7	1962			FSCA
FL	Alachua	8	3	1935			FSCA
FL	Alachua	8	3	1935			FSCA
FL	Alachua	8	28-30	1987			FSCA
FL	Alachua	8	8	1972			FSCA
FL	Alachua	8	9	1972			FSCA
FL	Alachua	8	23	1953			FSCA
FL	Alachua	8	25	1987			FSCA
FL	Alachua	8	25	1987			FSCA
FL	Alachua	8	25	1985			FSCA
FL	Bay	8	24	2013	30.0637	-85.591	OC
FL	Bay	8	19	1960			FSCA
FL	Broward	8	22	2009	26.32	-80.2019	OC
FL	Broward	8	20	1949			FSCA
FL	Collier	8	13	1960			FSCA
FL	Collier	8	22	1971			FSCA
FL	Collier	8	13	1960	25.95	-81.74	DRP
FL	Collier	8	13	1960	25.95	-81.74	DRP
FL	Dade	8	8	1961	25.73	-80.37	FSCA
FL	Dade	8	21	1962			FSCA
FL	Dade	8	25	1962			FSCA
FL	Dade	8	25	1962			FSCA
FL	Dade	8	21	1961			FSCA
FL	Dade	8	9	1964			FSCA
FL	Dade	8	10	1964			FSCA
FL	Dade	8	28	1964			FSCA
FL	Dade	8	24	1963			FSCA
FL	Dade	8	24	1962			FSCA
FL	Dade	8	27	1964	25.56	-80.41	FSCA
FL	Dade	8	27	1964	25.56	-80.41	DRP
FL	Highlands	8	23	1962			FSCA
FL	Highlands	8	30	1962			FSCA
FL	Highlands	8	30	1962			FSCA
FL	Highlands	8	23	1962	27.21	-81.33	FSCA
FL	Lee	8	6	1977	26.52	-81.56	DRP
FL	Levy	8	28	1989			FSCA
FL	Manatee	8	18	1964			FSCA
FL	Nassau	8	8	2015	30.5971	-81.7505	FSCA
FL	Palm Beach	8	11	2012	26.8574	-80.2369	FSCA
FL	Palm Beach	8	9	2012	26.3888	-80.1178	FSCA
FL	Pasco	8	9	2013	28.3114	-82.6458	FSCA
FL	Polk	8	3	1960			FSCA
FL	Alachua	9	27	1961			FSCA
FL	Alachua	9	21	1983			FSCA
FL	Alachua	9	8	1950			FSCA
FL	Alachua	9	4	1984			FSCA
FL	Alachua	9	29	1975			FSCA
FL	Alachua	9	13	1971			FSCA
FL	Alachua	9	27	1973			FSCA
FL	Alachua	9	28	1973			FSCA
FL	Alachua	9	21	1983			FSCA
FL	Alachua	9	17	1953			FSCA
FL	Alachua	9	20	1960			FSCA
FL	Alachua	9	17	1971			FSCA
FL	Alachua	9	10	1975			FSCA
FL	Alachua	9	29	1935			FSCA
FL	Alachua	9	26	1967			FSCA
FL	Alachua	9	6	1972			FSCA
FL	Bay	9	10	1950			FSCA
FL	Bay	9	7	1952			FSCA
FL	Bay	9	10	1950			FSCA
FL	Brevard	9	17	1938			FSCA
FL	Brevard	9	16	1938			FSCA
FL	Broward	9	25	1950			FSCA
FL	Dade	9	2	1962			FSCA
FL	Dade	9	22	1962			FSCA
FL	Dade	9	25	1960			FSCA
FL	Dade	9	2	1962			FSCA
FL	Dade	9	11	1962			FSCA
FL	Dade	9	22	1962			FSCA
FL	Dade	9	22	1962			FSCA
FL	Duval	9	20	1950			FSCA
FL	Duval	9	20	1950			FSCA
FL	Escambia	9	7	2013	30.5068	-87.2222	OC
FL	Glades	9	11	1960			FSCA
FL	Hendry	9	13	1959			FSCA
FL	Jackson	9	9	1969	30.76	-85.2	DRP
FL	Jackson	9	9	1969	30.76	-85.2	FSCA
FL	Lake	9	17	1939			FSCA
FL	Lake	9	17	1939			FSCA
FL	Leon	9	24	1986			FSCA
FL	Leon	9	23	1986			FSCA
FL	Leon	9	24	1986			FSCA
FL	Leon	9	23	1986			FSCA
FL	Levy	9	9	1955			FSCA
FL	Liberty	9	27	1969			FSCA
FL	Martin	9	16	2010	26.9868	-80.617	OC
FL	Monroe	9	2	1962			FSCA
FL	Monroe	9	9	1957			FSCA
FL	Monroe	9	30	2006			FSCA
FL	Orange	9	10	1936			FSCA
FL	Orange	9	14	1938			FSCA
FL	Pasco	9	26	2013	28.3667	-82.6534	OC
FL	Pasco	9	28	2014	28.2766	-82.6462	OC
FL	Pasco	9	14	2014	28.3769	-82.5315	OC
FL	Putman	9	26	1976			FSCA
FL	Alachua	10	1	1983	29.676	-82.3583	OC
FL	Alachua	10		1983	29.676	-82.3583	OC
FL	Alachua	10	30	1979			FSCA
FL	Alachua	10	13	1969			FSCA
FL	Alachua	10	22	1940			FSCA
FL	Alachua	10	14	1937			FSCA
FL	Alachua	10	1	1937			FSCA
FL	Alachua	10	5	1973			FSCA
FL	Alachua	10	27	1968			FSCA
FL	Alachua	10	27	1968			FSCA
FL	Alachua	10	30	1951			FSCA
FL	Alachua	10	13	1994			FSCA
FL	Alachua	10	14	1973			FSCA
FL	Alachua	10	25	1991			FSCA
FL	Collier	10	22	1961			FSCA
FL	Collier	10	15	1994			FSCA
FL	Dade	10	22	1961			FSCA
FL	Dade	10	27	1962			FSCA
FL	Dade	10	17	1962			FSCA
FL	Dade	10	29	1960			FSCA
FL	Dade	10	29	1960			FSCA
FL	Dade	10	21	1928			FSCA
FL	Dade	10	25	1961			FSCA
FL	Dade	10	21	1962			FSCA
FL	Dade	10	21	1962			FSCA
FL	Dade	10	25	1991			FSCA
FL	Dade	10	20	1962			FSCA
FL	Dade	10	22	1961	25.73	-80.37	FSCA
FL	Duval	10	10	1950			FSCA
FL	Highlands	10	6	1962	27.21	-81.31	DRP
FL	Lake	10	25	1990			FSCA
FL	Lee	10	1	2001			FSCA
FL	Leon	10	5	1968			FSCA
FL	Leon	10	8	1968			FSCA
FL	Leon	10	8	1968			FSCA
FL	Leon	10	4	1968			FSCA
FL	Leon	10	7	1968			FSCA
FL	Leon	10	8	1968			FSCA
FL	Leon	10	8	1968			FSCA
FL	Madison	10	15	1968			FSCA
FL	Manatee	10	6	1969			FSCA
FL	Martin	10	13	1963			FSCA
FL	Monroe	10	7	1961			FSCA
FL	Monroe	10	13	2005			FSCA
FL	Monroe	10	2	2006			FSCA
FL	Orange	10	29	1934			FSCA
FL	Palm Beach	10	24	2011	26.4723	-80.144	FSCA
FL	Pinellas	10	25	2014	28.1366	-82.6564	OC
FL	Seminole	10	24	2011	28.6904	-81.1251	OC
FL	Seminole	10	15	1938			FSCA
FL	Seminole	10	15	1938			FSCA
FL	Sumpter	10	28	1990			FSCA
FL	Alachua	11	5	1980			FSCA
FL	Alachua	11	15	1937			FSCA
FL	Alachua	11	2	1929			FSCA
FL	Alachua	11	24	1968			DRP
FL	Alachua	11		1960			FSCA
FL	Dade	11	10	1963			FSCA
FL	Dade	11	5	1962			FSCA
FL	Dade	11	14	1962			FSCA
FL	Dade	11	1	1962			DRP
FL	Hendry	11	26	1961			DRP
FL	Lee	11	3	1942			DRP
FL	Orange	11	13	1934			FSCA
FL	Putman	11	23	1974			FSCA
FL	Putnam	11	23	1974	29.6053	-81.7404	FSCA
FL	Putnam	11	23	1974	29.6053	-81.7404	FSCA
FL	Alachua	12	5	1927			FSCA
FL	Alachua	12	20	1986			FSCA
FL	Collier	12	14	2007	26.05	-81.7	DRP
FL	Dade	12	11	1962	25.7	-80.3	DRP
FL	Dade	12	8	1963			DRP
FL	Dade	12	3	1962	25.7	-80.4	DRP
FL	Dade	12	19	1962	25.7	-80.4	DRP
FL	Lee	12	10	2014	26.4293	-82.0841	FSCA
FL	Lee	12	31	1939			FSCA
FL	Martin	12	13	1971			FSCA
FL	Lake	24	3	1966	28.6	-81.67	DRP
FL	Lake	24	3	1966	28.57	-81.67	FSCA
GS(AL)	Tuscaloosa	3	28		33.233	-87.484	FSCA
GS(AL)	Tuscaloosa	3	14		33.826	-87.081	FSCA
GS(AL)	Clarke	4	17		31.58	-87.58	FSCA
GS(AL)	Etowah	4	12	2008	33.9893	-86.0629	OC
GS(AL)	Tuscaloosa	4	15		33.233	-87.484	FSCA
GS(AL)	Tuscaloosa	4	11		33.32	-87.51	FSCA
GS(AL)	Escambia	5	7		31.399	-86.481	FSCA
GS(AL)	Tuscaloosa	5	8		33.214	-87.539	FSCA
GS(AL)	Colbert	6	18		34.59	-87.58	FSCA
GS(AL)	Tuscaloosa	6	10		33.196	-87.534	FSCA
GS(AL)	Tuscaloosa	6	30		33.214	-87.539	FSCA
GS(AL)	Marshall	7	2		34.2	-84.16	FSCA
GS(AL)	Cherokee	8	20		34.153	-86.679	FSCA
GS(AL)	DeKalb	8	8				FSCA
GS(AL)	Mobile	8	25	2014	30.8705	-88.0489	OC
GS(AL)	Mobile	8	26		30.85	-88.06	FSCA
GS(AL)	Talladega	8	3		33.55	-85.95	FSCA
GS(AL)	Tuscaloosa	8	9		33.196	-87.534	OC
GS(AL)	Tuscaloosa	8	25		33.196	-87.534	OC
GS(AL)	Tuscaloosa	8	9				FSCA
GS(AL)	Tuscaloosa	8	9				FSCA
GS(AL)	Walker	8	10		33.896	-87.539	OC
GS(AL)	Coffee	9	7		31.31	-85.96	FSCA
GS(AL)	Houston	9	10	2008	31.2127	-85.6689	OC
GS(AL)	Houston	9	16	2010	31.2127	-85.6689	OC
GS(AL)	Lauderdale	9	9				FSCA
GS(AL)	Mobile	9	10		30.89	-88.04	FSCA
GS(AL)	Sumter	9	2		32.619	-88.117	OC
GS(AL)	Sumter	9	2		32.61	-88.25	FSCA
GS(AL)	Tuscaloosa	9	17		33.233	-87.484	OC
GS(AL)	Tuscaloosa	9	16				FSCA
GS(AL)	Tuscaloosa	9	20				FSCA
GS(AL)	Washington	9	27		31.344	-88.408	FSCA
GS(AL)	Baldwin	10	15	2008	30.2312	-88.0117	OC
GS(AL)	Baldwin	10	11	2008	30.2445	-87.8246	OC
GS(AL)	Mobile	10	10		30.51	-88.22	FSCA
GS(AL)	Mobile	10	3		30.51	-88.22	FSCA
GS(AL)	Tuscaloosa	10	2		33.296	-87.759	OC
GS(AL)	Washington	10	29		31.344	-88.408	DRP
GS(AL)	Mobile	11	2	2009	30.2577	-88.1076	OC
GS(AL)b	Tuscaloosa	2	19		33.196	-87.534	OC
GS(LA)		3	18	2012	32.6798	-92.2224	OC
GS(LA)	E Feliciana	3	20	1966			FSCA
GS(LA)	Orleans	3	10	1948			FSCA
GS(LA)	St Helena	3	26	1991			FSCA
GS(LA)	St Helena	3	29	1969			FSCA
GS(LA)	St Tammany	3	31	1991			FSCA
GS(LA)		4	12	2008	32.5679	-92.0166	OC
GS(LA)		4	8	2014	32.4473	-93.696	OC
GS(LA)	Lasalle	4	6	1991			FSCA
GS(LA)	Washington	4	9	1987	30.852	-90.0415	OC
GS(LA)	Iberville	5	23	1972			FSCA
GS(LA)	Jefferson	5	24	1949			FSCA
GS(LA)		6	1	2012	32.4484	-93.7053	OC
GS(LA)	St Bernard	6	29	1969			FSCA
GS(LA)	St John Baptist	6	20	1967			FSCA
GS(LA)		7	13	2008	32.8875	-92.0696	OC
GS(LA)		7	24	2010	32.6798	-92.2224	OC
GS(LA)	Lafayette	7	27	1977	30.2062	-92.0639	OC
GS(LA)	Lafayette	7	27	1977	30.2062	-92.0639	OC
GS(LA)	Lafourche	7	11	1975			FSCA
GS(LA)	Lafourche	7	14	1975			FSCA
GS(LA)	St John Baptist	7	16	1980			FSCA
GS(LA)	St John Baptist	7	12	1981			FSCA
GS(LA)	St John Baptist	7	19	1981			FSCA
GS(LA)	St John Baptist	7	20	1981			FSCA
GS(LA)	St Tammany	7	21	1985			FSCA
GS(LA)	St John Baptist	8	13	1975			FSCA
GS(LA)	St John Baptist	8	13	1975			FSCA
GS(LA)	St John Baptist	8	16	1975			FSCA
GS(LA)	St John Baptist	8	27	1975			FSCA
GS(LA)	St John Baptist	8	27	1975			FSCA
GS(LA)	St John Baptist	8	31	1975			FSCA
GS(LA)	St John Baptist	8	2	1981			FSCA
GS(LA)	St John Baptist	8	20	1981			FSCA
GS(LA)	St John Baptist	8	23	1982			FSCA
GS(LA)	St John Baptist	8	25	1982			FSCA
GS(LA)	St John Baptist	8	25	1982			FSCA
GS(LA)	St John Baptist	8	26	1982			FSCA
GS(LA)	St John Baptist	8	26	1982			FSCA
GS(LA)	St John Baptist	8	26	1982			FSCA
GS(LA)	St John Baptist	8	6	1983			FSCA
GS(LA)	St John Baptist	8	31	1983			FSCA
GS(LA)	St Tammany	8	25	1990			FSCA
GS(LA)		9	18	2009	32.7793	-92.3478	OC
GS(LA)		9	28	2009	32.6798	-92.2224	OC
GS(LA)		9	16	2010	32.7094	-92.3403	OC
GS(LA)		9	13	2011	32.4438	-93.6778	OC
GS(LA)		9	12	2012	32.7793	-92.3478	OC
GS(LA)	Calcasieu	9	21	1975			FSCA
GS(LA)	St John Baptist	9	15	1983			FSCA
GS(LA)	W Feliciana	9	8	1990			FSCA
GS(LA)	W Feliciana	9	8	1990			FSCA
GS(LA)		10	6	2010	32.9051	-92.7338	OC
GS(LA)		10	6	2013	32.4473	-93.696	OC
GS(LA)		10	18	2013	29.7579	-93.6029	OC
GS(LA)	Cameron	10	9	1969	29.8	-93.33	DRP
GS(LA)		11	17	2009	30.0686	-92.8835	OC
GS(LA)		11	27	2009	32.5977	-92.0393	OC
GS(MS)	Adams	3	31	2006			FSCA
GS(MS)	Sunflower	5	29	2005			FSCA
GS(MS)	Washington	5	28	2005			FSCA
GS(MS)	Warren	6	2	1978			FSCA
GS(MS)	Warren	6	2	1978			FSCA
GS(MS)	Tate	7	30	2005			FSCA
GS(MS)	Forrest	8	22	1940			FSCA
GS(MS)	Forrest	8	24	1941			FSCA
GS(MS)	Forrest	8	23	1941			FSCA
GS(MS)	Hancock	8	27	1954			FSCA
GS(MS)	Hancock	8	28	1954			FSCA
GS(MS)	Hancock	8	28	1954			FSCA
GS(MS)	Hinds	8	12	1980			FSCA
GS(MS)	Forrest	9	9	1940			FSCA
GS(MS)	Forrest	9	23	1941			FSCA
GS(MS)	Greene	9	18	2005			FSCA
GS(MS)	Kemper	9	7	2006			FSCA
GS(MS)	Marion	9	19	2005			FSCA
GS(MS)	Wayne	9	22	2005			FSCA
MN	Rice	3	27	2012	44.4658	-93.191	OC
MN	Anoka	4	25	1935	45.27	-93.24	FSCA
MN	Carver	4	21	2008	44.7173	-93.6285	OC
MN	Dakota	4	12	2011	44.5185	-92.9429	OC
MN	Goodhue	4	5	2012	44.5013	-93.0341	OC
MN	Hennepin	4	30	1938	45	-93.47	FSCA
MN	Hennepin	4	30	1938	45	-93.47	FSCA
MN	Hennepin	4	29	1939	45	-93.47	FSCA
MN	Hennepin	4	29	1939	45	-93.47	FSCA
MN	Hennepin	4	3	1957	45	-93.47	FSCA
MN	Nicollet	4	29	1965	44.34	-94.24	FSCA
MN	Pope	4	28	1985	45.59	-95.44	FSCA
MN	Rice	4	15	2010	44.4653	-93.1944	OC
MN	Rice	4	11	2011	44.4658	-93.191	OC
MN	Stearns	4		1974	45.33	-94.7	DRP
MN	Stevens	4	24	1989	45.58	-96	FSCA
MN	Anoka	5	13	1958	45.27	-93.24	FSCA
MN	Anoka	5	13	1958	45.27	-93.24	FSCA
MN	Carlton	5	31	2012	46.4372	-92.7333	OC
MN	Clearwater	5	28	1934	47.57	-95.3	FSCA
MN	Crow Wing	5	24	1931	46.48	-94.07	FSCA
MN	Crow Wing	5	24	1931	46.48	-94.07	FSCA
MN	Crow Wing	5	24	1931	46.48	-94.07	FSCA
MN	Crow Wing	5	24	1931	46.48	-94.07	FSCA
MN	Douglas	5	26	1970	45.93	-95.45	FSCA
MN	Freeborn	5	23	2007	43.6498	-93.3474	OC
MN	Goodhue	5	25	1930	44.41	-92.72	FSCA
MN	Hennepin	5		1937	45	-93.47	FSCA
MN	Hennepin	5	1	1937	45	-93.47	FSCA
MN	Hennepin	5	1	1937	45	-93.47	FSCA
MN	Hennepin	5		1938	45	-93.47	FSCA
MN	Hennepin	5	1	1938	45	-93.47	FSCA
MN	Hennepin	5	1	1938	45	-93.47	FSCA
MN	Hennepin	5	22	1956	45	-93.47	FSCA
MN	Hennepin	5	13	1958	45	-93.47	FSCA
MN	Houston	5	23	1936	43.67	-91.49	FSCA
MN	Houston	5	27	1940	43.67	-91.49	FSCA
MN	Houston	5	25	1952	43.67	-91.49	FSCA
MN	Houston	5	29	1959	43.67	-91.49	FSCA
MN	Houston	5	29	1960	43.67	-91.49	FSCA
MN	Isanti	5	30	1935	45.56	-93.29	FSCA
MN	Kittson	5	29	1977	49	-95.77	FSCA
MN	Morrison	5	17	1999	46.01	-94.26	FSCA
MN	Otter Tail	5	30	1966	46.4	-95.71	FSCA
MN	Pine	5	3	1941	46.13	-92.73	FSCA
MN	Pope	5	20	1982	45.59	-95.44	FSCA
MN	Pope	5	20	1985	45.59	-95.44	FSCA
MN	Ramsey	5	5	1936	45.01	-93.09	FSCA
MN	Ramsey	5	7	1936	45.01	-93.09	FSCA
MN	Ramsey	5	9	1936	45.01	-93.09	FSCA
MN	Ramsey	5	20	1936	45.01	-93.09	FSCA
MN	Ramsey	5	26	1936	45.01	-93.09	FSCA
MN	Ramsey	5	27	1936	45.01	-93.09	FSCA
MN	Ramsey	5	30	1936	45.01	-93.09	FSCA
MN	Ramsey	5	30	1936	45.01	-93.09	FSCA
MN	Ramsey	5	16	1954	45.01	-93.09	FSCA
MN	Ramsey	5	13	1958	45.01	-93.09	FSCA
MN	Ramsey	5	13	1958	45.01	-93.09	FSCA
MN	Ramsey	5	5	1974	45.01	-93.09	FSCA
MN	Swift	5	26	1966	45.28	-95.68	FSCA
MN	WA	5	19	2009	45.1762	-92.8314	OC
MN	WA	5	30	2009	45.1762	-92.8314	OC
MN	Winona	5	7	1972	43.98	-91.77	FSCA
MN	Anoka	6	2	1927	45.27	-93.24	FSCA
MN	Anoka	6	28	1975	45.27	-93.24	FSCA
MN	Anoka	6	29	1975	45.27	-93.24	FSCA
MN	Carver	6	14	2008	44.7173	-93.6285	OC
MN	Carver	6	16	2008	44.7173	-93.6285	OC
MN	Cass	6	21	1991	46.94	-94.32	FSCA
MN	Cass	6	30	1991	46.94	-94.32	FSCA
MN	Cottonwood	6	21	1951	44	-95.18	FSCA
MN	Douglas	6	8	1968	45.93	-95.45	FSCA
MN	Hennepin	6	26	1932	45	-93.47	FSCA
MN	Hennepin	6	22	1935	45	-93.47	FSCA
MN	Hennepin	6	22	1935	45	-93.47	FSCA
MN	Meeker	6	30	2012	45.1953	-94.3224	OC
MN	Mille Lacs	6	20	1934	45.92	-93.63	FSCA
MN	Mille Lacs	6	2	1937	45.92	-93.63	FSCA
MN	Mille Lacs	6	2	1937	45.92	-93.63	FSCA
MN	Morrison	6	29	2010	46.0364	-94.3448	OC
MN	Pope	6	7	1978	45.59	-95.44	FSCA
MN	Scott	6	21	2008	44.6921	-93.3833	OC
MN	Scott	6	21	2008	44.7439	-93.6125	OC
MN	Sherburne	6	24	1982	45.44	-93.76	FSCA
MN	Traverse	6	12	2012	45.77	-96.46	FSCA
MN	Traverse	6	12	2012	45.77	-96.46	FSCA
MN	Watonwan	6	17	1965	43.97	-94.61	FSCA
MN	Winona	6	26	1966	43.98	-91.77	FSCA
MN	Wright	6	15	1985	45.17	-93.96	FSCA
MN	Wright	6	16	1985	45.17	-93.96	FSCA
MN	Anoka	7	14	1936	45.27	-93.24	FSCA
MN	Big Stone	7	6	1966	45.42	-96.41	FSCA
MN	Cass	7	4	1936	46.94	-94.32	FSCA
MN	Cass	7	4	1936	46.94	-94.32	FSCA
MN	Cass	7	14	1965	46.94	-94.32	FSCA
MN	Cass	7	1	1991	46.94	-94.32	FSCA
MN	Cass	7	3	1991	46.94	-94.32	FSCA
MN	Clearwater	7	9	1936	47.57	-95.37	FSCA
MN	Clearwater	7	7	1964	47.57	-95.37	FSCA
MN	Clearwater	7	5	1991	47.57	-95.37	FSCA
MN	Crow Wing	7	13	1966	46.48	-94.07	FSCA
MN	Dakota	7	16	1966	44.72	-93.26	DRP
MN	Dakota	7	17	1966	44.72	-93.26	DRP
MN	Hennepin	7	28	1901	45	-93.47	FSCA
MN	Hennepin	7	11	1965	45	-93.4	FSCA
MN	Houston	7	2	1966	43.67	-91.49	FSCA
MN	Hubbard	7	25	1935	47.1	-94.91	FSCA
MN	Hubbard	7	25	1935	47.1	-94.91	FSCA
MN	Itasca	7	5	1966	47.5	-93.62	FSCA
MN	Lake	7	16	1976	47.52	-91.38	FSCA
MN	Le Sueur	7	23	1959	44.37	-93.73	FSCA
MN	Mahnomen	7	31	1965	47.32	-95.81	FSCA
MN	Martin	7	.	1959	43.67	-94.55	FSCA
MN	Martin	7	.	1959	43.67	-94.55	FSCA
MN	McLeod	7	3	2012	44.9712	-94.4237	OC
MN	Mower	7	5	2010	43.6666	-92.9746	OC
MN	Otter Tail	7	9	1935	46.4	-95.71	FSCA
MN	Otter Tail	7	9	1935	46.4	-95.71	FSCA
MN	Pine	7	9	1939	46.13	-92.73	FSCA
MN	Ramsey	7	2	1935	45.01	-93.09	FSCA
MN	Ramsey	7	2	1935	45.01	-93.09	FSCA
MN	Ramsey	7	2	1935	45.01	-93.09	FSCA
MN	Ramsey	7	2	1935	45.01	-93.09	FSCA
MN	Ramsey	7	2	1935	45.01	-93.09	FSCA
MN	Ramsey	7	2	1935	45.01	-93.09	FSCA
MN	Ramsey	7	5	1935	45.01	-93.09	FSCA
MN	Ramsey	7	5	1935	45.01	-93.09	FSCA
MN	Ramsey	7	5	1935	45.01	-93.09	FSCA
MN	Ramsey	7	5	1935	45.01	-93.09	FSCA
MN	Ramsey	7	5	1935	45.01	-93.09	FSCA
MN	Ramsey	7	5	1935	45.01	-93.09	FSCA
MN	Ramsey	7	5	1935	45.01	-93.09	FSCA
MN	Ramsey	7	5	1935	45.01	-93.09	FSCA
MN	Ramsey	7	20	1935	45.01	-93.09	FSCA
MN	Ramsey	7	20	1935	45.01	-93.09	FSCA
MN	Ramsey	7	26	1951	45.01	-93.09	FSCA
MN	Ramsey	7	26	1975	45.01	-93.09	FSCA
MN	Scott	7	5	2008	44.7129	-93.3452	OC
MN	Scott	7	13	2008	44.7377	-93.4448	OC
MN	Scott	7	13	2008	44.7377	-93.4448	OC
MN	Scott	7	23	2008	44.7377	-93.4448	OC
MN	Scott	7	23	2008	44.7377	-93.4448	OC
MN	Scott	7	23	2008	44.7694	-93.382	OC
MN	Scott	7	23	2008	44.7694	-93.382	OC
MN	Scott	7	11	2010	44.7091	-93.3483	OC
MN	Sibley	7	5	2008	44.669	-93.9486	OC
MN	Stearns	7	11	1967	45.55	-94.61	FSCA
MN	Stearns	7	25	1972	45.55	-94.61	FSCA
MN	Stearns	7	25	1973	45.55	-94.61	FSCA
MN	Stearns	7	4	2004	45.55	-94.61	FSCA
MN	Swift	7	14	1977	45.28	-95.68	FSCA
MN	WA	7	15	2008	45.1762	-92.8314	OC
MN	WA	7	1	2009	45.1762	-92.8314	OC
MN	Wadena	7	31	2011	46.0641	-96.2652	OC
MN	Waseca	7	26	2010	44.1073	-93.4434	OC
MN	Washington	7	6	1957	45.03	-92.88	FSCA
MN	Washington	7	16	1957	45.03	-92.88	FSCA
MN	Benton	8	.	2001	45.7	-94	FSCA
MN	Benton	8	.	2001	45.7	-94	FSCA
MN	Brown	8	10	2008	44.3067	-94.4616	OC
MN	Carlton	8	10	1962	44.25	-92.68	FSCA
MN	Carver	8	8	2010	44.78	-93.61	FSCA
MN	Cass	8	23	2007	47.3108	-93.9563	OC
MN	Chippewa	8	5	2010	44.95	-95.73	FSCA
MN	Chippewa	8	21	2011	45.0223	-95.8682	OC
MN	Chisago	8	9	1925	45.5	-92.9	FSCA
MN	Clay	8	22	1970	46.89	-96.49	FSCA
MN	Clearwater	8	15	1921	47.57	-95.37	FSCA
MN	Clearwater	8	12	1935	47.57	-95.37	FSCA
MN	Clearwater	8	20	1935	47.57	-95.37	FSCA
MN	Clearwater	8	26	1936	47.57	-95.37	FSCA
MN	Clearwater	8	2	1950	47.57	-95.37	FSCA
MN	Clearwater	8	11	1950	47.57	-95.37	FSCA
MN	Clearwater	8	22	1965	47.57	-95.37	FSCA
MN	Clearwater	8	5	1975	47.57	-95.37	FSCA
MN	Cottonwood	8	4	1969	44	-95.18	FSCA
MN	Dakota	8	3	1936	44.68	-93.06	FSCA
MN	Douglas	8	5	1977	45.93	-95.45	FSCA
MN	Freeborn	8	5	1924	43.67	-93.35	FSCA
MN	Freeborn	8	5	1924	43.67	-93.35	FSCA
MN	Freeborn	8	4	2010	43.6656	-93.3389	OC
MN	Hennepin	8	8	1933	45	-93.47	FSCA
MN	Hennepin	8	5	1961	45	-93.47	FSCA
MN	Hennepin	8	28	1962	45	-93.4	FSCA
MN	Hennepin	8	10	1966	45	-93.4	FSCA
MN	Hennepin	8	1	1990	45	-93.47	FSCA
MN	Hennepin	8	22	1997	45	-93.47	FSCA
MN	Hennepin	8	6	2010	44.9702	-93.2894	OC
MN	Houston	8	25	1935	43.67	-91.49	FSCA
MN	Kandiyohi	8	21	1965	45.15	-95	FSCA
MN	Lake	8	15	1950	47.52	-91.38	FSCA
MN	Morrison	8	24	1998	46.01	-94.26	FSCA
MN	Morrison	8	24	1998	46.01	-94.26	FSCA
MN	Morrison	8	24	1998	46.01	-94.26	FSCA
MN	Morrison	8	24	1998	46.01	-94.26	FSCA
MN	Morrison	8	24	1999	46.01	-94.26	FSCA
MN	Nicollet	8	18	1929	44.34	-94.24	FSCA
MN	Olmsted	8	6	2001	44	-92.39	FSCA
MN	Otter Tail	8	21	1965	46.4	-95.71	FSCA
MN	Pine	8	18	1968	46.13	-92.73	FSCA
MN	Pope	8	28	1969	45.59	-95.44	FSCA
MN	Pope	8	24	1977	45.59	-95.44	FSCA
MN	Ramsey	8	15	1930	45.01	-93.09	FSCA
MN	Ramsey	8	6	1955	45.01	-93.09	FSCA
MN	Ramsey	8	28	1968	45.01	-93.09	FSCA
MN	Redwood	8	29	1969	44.3926	41.2811	OC
MN	Renville	8	6	1970	44.72	-94.95	FSCA
MN	Rice	8	21	2007	44.4066	-93.2076	OC
MN	Scott	8	.	2005	44.6968	-93.3426	OC
MN	Scott	8	5	2010	44.7081	-93.3308	OC
MN	Sherburne	8	10	1984	45.44	-93.76	FSCA
MN	Sibley	8	2	2008	44.5739	-93.9625	OC
MN	Stearns	8	31	1961	45.55	-94.61	FSCA
MN	Stearns	8	11	1997	45.55	-94.61	FSCA
MN	WA	8	31	2009	45.1762	-92.8314	OC
MN	Wadena	8	29	1969	46.6276	-95.0941	OC
MN	Washington	8	10	1940	48.06	-96.03	FSCA
MN	Washington	8	7	1957	45.03	-92.88	FSCA
MN	Wright	8	25	2009	45.3216	-93.8956	OC
MN	Yellow Med	8	31	2009	44.7361	-95.4567	OC
MN	Benton	9	19	1991	45.7	-94	FSCA
MN	Clearwater	9	3	1913	47.57	-95.37	FSCA
MN	Dakota	9	23	1997	44.4657	-93.1522	OC
MN	Hennepin	9	14	1985	45	-93.4	FSCA
MN	Hennepin	9	19	2007	45.0757	-93.4792	OC
MN	Hennepin	9	19	2007	45.1402	-93.4387	OC
MN	Houston	9	7	2011	43.8177	-91.3048	OC
MN	Marshall	9	1	1970	48.35	-96.37	FSCA
MN	Morrison	9	24	1999	46.01	-94.26	FSCA
MN	Olmsted	9	10	2011	43.9746	-92.4639	OC
MN	Polk	9	1	1970	47.77	-96.39	FSCA
MN	Pope	9	29	1985	45.59	-95.44	FSCA
MN	Rice	9	.	1997	44.4604	-93.1474	OC
MN	Rice	9	2	1997	44.4604	-93.1474	OC
MN	Rice	9	17	1997	44.4604	-93.1474	OC
MN	Rice	9	18	1997	44.4604	-93.1474	OC
MN	Rice	9	16	1999	44.4604	-93.1474	OC
MN	Rice	9	2	2007	44.4275	-93.3684	OC
MN	Rice	9	11	2014	44.4359	-93.1741	OC
MN	Stearns	9	2	1970	45.55	-94.61	FSCA
MN	Stearns	9	10	1977	45.55	-94.61	FSCA
MN	Stearns	9	11	1985	45.55	-94.61	FSCA
MN	Stearns	9	18	1985	45.55	-94.61	FSCA
MN	Stearns	9	8	1986	45.55	-94.61	FSCA
MN	Stearns	9	19	1991	45.55	-94.61	FSCA
MN	Stearns	9	26	1992	45.55	-94.61	FSCA
MN	Stearns	9	16	1996	45.55	-94.61	FSCA
MN	Steele	9	16	2008	43.8702	-93.0554	OC
MN	Steele	9	16	2008	43.8702	-93.0554	OC
MN	Stevens	9	9	2008	45.58	-96	FSCA
MN	WA	9	2	2008	45.1762	-92.8314	OC
MN	Winona	9	7	2011	43.8588	-91.3033	OC
MN	Yellow Med	9	6	2014	44.8028	-95.5507	OC
MN	Anoka	10	28	1979	45.27	-93.24	FSCA
MN	Brown	10	12	2013	44.2889	-94.4507	OC
MN	Stearns	10	4	1969	45.55	-94.61	FSCA
MN	Stearns	10	.	1974	45.55	-94.61	FSCA
MN	Stearns	10	2	1983	45.55	-94.61	FSCA
NC	Camden	4	28	2009	36.3374	-76.1626	OC
NC	Forsyth	4	9	2009	36.1301	-80.2569	OC
NC	New Hanover	4	23	2009	34.1823	-77.8649	OC
NC	Avery	5	26	2009	36.0787	-81.9231	OC
NC	Johnston	5	1	2005	35.5191	-78.3652	OC
NC	Wake	5	4	2011	35.9398	-78.5806	OC
NC	Wilkes	5	16	1965	36.203	-81.1657	OC
NC	Wilkes	5	16	1965	36.18	-81.4	DRP
NC	Alleghany	6	6	2009	36.4943	-81.1302	OC
NC	Harnett	6	23	2009	35.3707	-78.8645	OC
NC	Orange	6	13	2009	36.0592	-79.1181	OC
NC	Watauga	6	1	2009	36.2336	-81.697	OC
NC	Avery	7	23	2009	36.0787	-81.9231	OC
NC	Camden	7	1	2009	36.3374	-76.1626	OC
NC	Orange	7	24	2009	36.0592	-79.1181	OC
NC	Camden	8	29	2009	36.3374	-76.1626	OC
NC	Macon	8	3	1981	35.1497	-83.4206	OC
NC	Pitt	8	18	2007	35.5908	-77.3767	OC
NC	Robeson	8	13	2009	34.6403	-79.1071	OC
NC	Rockingham	8	1	2009	36.3952	-79.7771	OC
NC	Beaufort	9	6	2009	35.4827	-76.8448	OC
NC	Durham	9	13	2009	36.0377	-78.8749	OC
NC	Pender	9	13	2009	34.5103	-77.8874	OC
NC	Washington	9	15	2009	35.8368	-76.5647	OC
NC	Camden	10	22	2009	36.3374	-76.1626	OC
NE	Gage	4	11	2011	40.4723	-96.5929	OC
NE	Holt	5	22	2012	42.1143	-98.5705	OC
NE	Jefferson	5	25	2004	40.0717	-97.0517	OC
NE	Lancaster	5	25	1912	41.8	-96.6833	OC
NE	Antelope	6	9	1915	42.125	-98.0317	OC
NE	Arthur	6	2	2010	41.5395	-101.755	OC
NE	Cheyenne	6	24	2010	41.1167	-102.625	OC
NE	Colfax	6	10	1953	41.4383	-97.19	FSCA
NE	Cuming	6	11	2014	41.8393	-96.73	FSCA
NE	Dawes	6	6	2013	42.6647	-103.442	OC
NE	Dawson	6	24	2010	40.7288	-99.7693	OC
NE	Dodge	6	9	1953	41.605	-96.5017	OC
NE	Fillmore	6	26	2009	40.4353	-97.8045	OC
NE	Garden	6	24	2010	41.3162	-102.125	OC
NE	Grant	6	7	2013	42.0917	-101.548	OC
NE	Harlan	6	30	2009	40.0493	-99.2177	OC
NE	Hooker	6	27	2010	41.852	-101.038	OC
NE	Madison	6	12	1953	42.0043	-97.4235	OC
NE	McPherson	6	26	2010	41.5197	-101.328	OC
NE	Otoe	6	10	2013	40.7046	-96.0582	OC
NE	Red Willow	6	1	2014	40.2817	-100.542	OC
NE	Scots Bluff	6	30	2010	41.8541	-103.679	OC
NE	Stanton	6	26	2008	41.9791	-97.2385	OC
NE	Adams	7	11	2005	40.5885	-98.5728	OC
NE	Banner	7	21	2006	41.6982	-103.591	OC
NE	Blaine	7	16	1996	41.8142	-100.222	OC
NE	Boone	7	23	2005	41.6101	-98.2333	OC
NE	Box Butte	7	2	2010	42.0888	-103.286	OC
NE	Brown	7	24	2010	42.6676	-99.7782	OC
NE	Buffalo	7	12	2005	40.655	-98.9967	OC
NE	Cass	7	5	2010	41.0033	-96.1733	OC
NE	Cedar	7	2	2008	42.7988	-97.374	OC
NE	Chase	7	12	2006	40.4212	-101.513	OC
NE	Cherry	7	18	1998	42.5429	-101.119	OC
NE	Cherry	7	18	1998	42.5429	-101.119	OC
NE	Cherry	7	18	1998	42.5429	-101.119	OC
NE	Cherry	7	10	2010	42.4588	-100.55	OC
NE	Cherry	7	19	1998	42.61	-100.99	FSCA
NE	Clay	7	5	2006	40.3727	-98.0048	OC
NE	Custer	7	12	2010	41.3356	-99.5551	OC
NE	Dakota	7	22	1912	42.4515	-96.4291	OC
NE	Deuel	7	9	2006	41.0392	-102.125	OC
NE	Dixon	7	27	2005	42.626	-96.9253	OC
NE	Douglas	7	6	2010	41.2272	-96.355	OC
NE	Dundy	7	22	2011	40.1178	-101.781	OC
NE	Franklin	7	8	2012	40.0785	-99.038	OC
NE	Frontier	7	1	2009	40.365	-100.662	OC
NE	Gage	7	12	2010	40.4717	-96.5922	OC
NE	Garfield	7	7	2008	41.8096	-99.142	OC
NE	Gosper	7	16	2005	40.4263	-99.8497	OC
NE	Greeley	7	21	2005	41.4078	-98.6428	OC
NE	Hall	7	19	1980	40.825	-98.3717	OC
NE	Hayes	7	23	2011	40.357	-101.098	OC
NE	Hitchcock	7	24	2011	40.1842	-101.003	OC
NE	Howard	7	8	2008	41.1623	-98.7048	OC
NE	Kearney	7	5	2009	40.6536	-98.9875	OC
NE	Keith	7	25	1985	41.21	-101.647	OC
NE	Keya Paha	7	6	2008	42.8268	-99.9142	OC
NE	Knox	7	5	2008	42.4373	-98.1685	OC
NE	Lincoln	7	18	1964	41.0883	-100.758	OC
NE	Loup	7	20	2005	41.926	-99.3205	OC
NE	Merrick	7	7	2006	40.985	-98.1515	OC
NE	Morrill	7	12	2011	41.6933	-103.26	OC
NE	Nance	7	6	2006	41.3425	-97.975	OC
NE	Nemaha	7	1	2005	40.3252	-95.6752	OC
NE	Pawnee	7	3	2012	40.1767	-96.2717	OC
NE	Perkins	7	11	2006	40.8387	-101.715	OC
NE	Phelps	7	6	2009	40.496	-99.2373	OC
NE	Richardson	7	6	2013	40.2473	-95.5172	OC
NE	Sarpy	7	5	2010	41.0167	-96.155	OC
NE	Saunders	7	6	2010	41.1	-96.438	OC
NE	Seward	7	2	2006	40.8286	-96.938	OC
NE	Sheridan	7	6	1998	42.4125	-102.455	OC
NE	Sherman	7	25	2006	41.276	-98.9917	OC
NE	Sioux	7	14	2012	42.6837	-103.517	OC
NE	Thomas	7	10	2010	41.7788	-100.528	OC
NE	Thomas	7	4	2010	41.9028	-100.297	OC
NE	Webster	7	18	1975	40	-98.523	OC
NE	Wheeler	7	9	2008	41.7665	-98.6603	OC
NE	Burt	8	18	2009	41.7648	-96.291	OC
NE	Butler	8	22	2009	41.2441	-97.129	OC
NE	Cherry	8	15	1997	42.8917	-100.317	OC
NE	Douglas	8	15	2010	41.3306	-95.978	OC
NE	Pierce	8	19	2009	42.209	-97.7767	OC
NE	Platte	8	23	2009	41.7083	-97.2583	OC
NE	Polk	8	25	2009	41.1815	-97.8155	OC
NE	Thurston	8	28	2013	42.2413	-96.4819	OC
NE	Washington	8	28	2009	41.4536	-95.9523	OC
NE	Wayne	8	23	2009	42.0995	-97.2127	OC
NE	York	8	25	2009	40.8371	-97.5362	OC
NE	Hamilton	9	3	2013	40.7711	-97.9212	OC
NE	Saline	9	7	2013	40.5364	-97.3129	OC
NE	Cherry	19	7	1998	42.61	-100.99	DRP
NM	Lea	3	30	2014	32.8089	-103.751	OC
NM	Bernalillo	4	6	2013	35.1324	-106.682	OC
NM	Eddy	4	10	2012	32.1096	-104.471	OC
NM	Santa Fe	4	25	2012	35.6705	-106.075	OC
NM	Santa Fe	4	26	2015	35.3951	-105.944	OC
NM	Chaves	5	27	2003	33.6024	-104.412	OC
NM	Chaves	5	27	2003	33.6024	-104.412	OC
NM	Chaves	5	27	2003	33.6024	-104.412	OC
NM	Chaves	5	27	2003	33.6024	-104.412	OC
NM	Chaves	5	27	2003	33.6024	-104.412	OC
NM	Chaves	5	27	2003	33.6024	-104.412	OC
NM	Chaves	5	27	2003	33.6024	-104.412	OC
NM	Chaves	5	27	2003	33.6024	-104.412	OC
NM	Chaves	5	27	2003	33.6024	-104.412	OC
NM	Chaves	5	27	2003	33.6024	-104.412	OC
NM	San Miguel	5	21	2012	35.7733	-105.356	OC
NM	Santa Fe	5	22	1991	35.5082	-105.978	OC
NM	Bernalillo	6	5	2010	35.128	-106.685	OC
NM	Harding	6	30	2015	36.0552	-103.825	OC
NM	Hidalgo	6	14	2011	32.1201	-108.924	OC
NM	Santa Fe	6	1	2010	35.6671	-106.066	OC
NM	Socorro	6	26	2009	34.3024	-106.855	OC
NM	Catron	7	8	1995	33.32	-108.88	F
NM	Chaves	7	25	1998	33.3635	-104.469	OC
NM	Chaves	7	19	2001	33.477	-104.42	OC
NM	Chaves	7	20	2001	33.3148	-104.342	OC
NM	Chaves	7	20	2001	33.3885	-104.417	OC
NM	Chaves	7	20	2001	33.3885	-104.417	OC
NM	Chaves	7	20	2001	33.3885	-104.417	OC
NM	Chaves	7	20	2001	33.3885	-104.417	OC
NM	Dona Ana	7	26	2014	32.2457	-106.82	OC
NM	Eddy	7	21	2001	32.2539	-104.696	OC
NM	Luna	7	18	2012	32.5807	-107.921	OC
NM	Sandoval	7	22	2012	35.3806	-106.502	OC
NM	Socorro	7	15	2009	33.7846	-106.887	OC
NM	Taos	7	8	2010	36.2937	-105.779	OC
NM	Union	7	19	2010	36.7607	-103.995	OC
NM	Valencia	7	31	2010	34.6675	-106.737	OC
NM	Catron	8	7	1995	33.32	-108.88	DRP
NM	Chaves	8	3	1998	33.3635	-104.469	OC
NM	Chaves	8	18	2007	33.4382	-104.405	OC
NM	Chaves	8	30	2012	33.4733	-104.421	OC
NM	Curry	8	27	2011	34.3081	-103.314	OC
NM	De Baca	8	12	2000	34.3356	-104.416	OC
NM	Eddy	8	13	1997	32.4663	-104.298	OC
NM	Eddy	8	13	1997	32.4663	-104.298	OC
NM	Hidalgo	8	4	2011	32.1201	-108.924	OC
NM	Taos	8	30	2013	36.2924	-105.782	OC
NM	Chaves	9	8	1998	33.3635	-104.469	OC
NM	Dona Ana	9	5	2003	32.2469	-106.821	OC
NM	Lea	9	4	2010	32.819	-103.803	OC
NM	Lea	9	5	2013	32.9384	-103.335	OC
NM	Lea	9	5	2013	33.2511	-103.296	OC
NM	Lincoln	9	6	1998	33.74	-105.456	OC
NM	Rio Arriba	9	7	2014	36.022	-106.073	OC
NM	Dona Ana	10	2	2011	32.5305	-106.983	OC
NM	Los Alamos	10	2	2010	35.8837	-106.354	OC
NY	Schuyler	4	20	2012	42.323	-76.7615	OC
NY	Westchester	4	28	2009	41.108	-73.835	OC
NY	Chautauqua	5	28	2012	42.0205	-79.1709	OC
NY	Onondaga	5	7	2008	43.1961	-76.2925	OC
NY	Orange	5	24	2015	41.61	-74.2881	OC
NY	Seneca	5	24	2004	42.8219	-76.7572	OC
NY	Wayne	5	24	2007	43.1318	-77.3	OC
NY	Albany	6	5	2010	42.634	-73.8096	OC
NY	Bronx	6	24	2008	40.8674	-73.8822	OC
NY	Bronx	6	24	2008	40.8641	-73.8822	OC
NY	Cattaraugus	6	26	2006	42.2513	-78.8832	OC
NY	Cattaraugus	6	19	2009	42.4164	-78.789	OC
NY	Chautauqua	6	18	2013	42.1176	-79.2254	OC
NY	Franklin	6	23	2007	44.4321	-74.2985	OC
NY	Fulton	6	25	2003	43.0896	-74.4189	OC
NY	Genesee	6	8	2008	43.1306	-78.3223	OC
NY	Jefferson	6	7	2008	44.3324	-75.7364	OC
NY	Jefferson	6	23	2009	44.1487	-75.7313	OC
NY	Montgomery	6	26	2003	42.9658	-74.5905	OC
NY	Onondaga	6	20	2012	42.9297	-76.2208	OC
NY	Rensselaer	6	18	2006	42.7273	-73.4606	OC
NY	Rensselaer	6	29	2006	42.8542	-73.3223	OC
NY	Rensselaer	6	7	2008	42.8264	-73.5853	OC
NY	Saratoga	6	27	2008	42.7841	-73.6798	OC
NY	Schenectady	6	7	2008	42.8273	-73.9491	OC
NY	Schoharie	6	17	2006	42.6785	-74.5088	OC
NY	Suffolk	6	8	2008	40.8973	-72.5547	OC
NY	Suffolk	6	8	2008	40.8973	-72.5547	OC
NY	Sullivan	6	4	2011	41.5768	-74.4871	OC
NY	Tompkins	6	14	2004	42.3233	-76.3353	OC
NY	Ulster	6	23	2012	41.7637	-74.3536	OC
NY	Warren	6	11	2008	43.5385	-73.7384	OC
NY	Bronx	7	7	2012	40.8983	-73.9116	OC
NY	Cayuga	7	14	2006	43.0794	-76.684	OC
NY	Columbia	7	28	2007	42.4113	-73.4487	OC
NY	Essex	7	25	2007	44.2517	-73.9716	OC
NY	Genesee	7	8	2007	43.1033	-78.2814	OC
NY	Genesee	7	31	2007	43.1033	-78.2814	OC
NY	Genesee	7	21	2007	43.1033	-78.2814	OC
NY	Genesee	7	31	2007	43.1033	-78.2814	OC
NY	Genesee	7	18	2008	43.1306	-78.3223	OC
NY	Jefferson	7	26	2007	44.175	-75.8639	OC
NY	Jefferson	7	27	2007	44.2008	-75.5847	OC
NY	Nassau	7	18	2008	40.6782	-73.4621	OC
NY	Nassau	7	20	2008	40.6782	-73.4621	OC
NY	Oswego	7	14	2002	43.5506	-75.9567	OC
NY	Rensselaer	7	7	2008	42.6457	-73.4884	OC
NY	Rockland	7	5	39999	41.1743	-74.085	OC
NY	Seneca	7	29	2012	42.9785	-76.7364	OC
NY	Suffolk	7	19	2005	40.862	-72.877	OC
NY	Suffolk	7	14	2008	40.9769	-72.297	OC
NY	Warren	7	3	2007	43.4956	-73.9162	OC
NY	Wayne	7	12	2007	43.0917	-76.765	OC
NY	Westchester	7	16	2011	41.2478	-73.5939	OC
NY	Chautauqua	8	3	2007	42.2365	-79.1428	OC
NY	Chautauqua	8	28	2007	42.2365	-79.1428	OC
NY	Clinton	8	22	2009	44.871	-73.4826	OC
NY	Clinton	8	11	2011	44.5742	-73.4427	OC
NY	Jefferson	8	14	2007	44.0475	-75.6022	OC
NY	Jefferson	8	14	2007	44.0475	-75.6022	OC
NY	Jefferson	8	14	2007	44.0631	-75.6139	OC
NY	Jefferson	8	14	2007	44.0806	-75.6197	OC
NY	Jefferson	8	14	2007	44.0867	-75.9708	OC
NY	Jefferson	8	23	2007	44.1853	-75.6164	OC
NY	Jefferson	8	25	2007	44.3236	-75.7133	OC
NY	Jefferson	8	25	2007	44.3292	-75.7403	OC
NY	Jefferson	8	25	2007	44.3292	-75.7403	OC
NY	Lewis	8	7	1999	44.1	-75.37	DRP
NY	Lewis	8	21	2007	44.1203	-75.4831	OC
NY	Monroe	8	30	2009	43.2817	-77.6912	OC
NY	Monroe	8	30	2013	43.3031	-77.7169	OC
NY	Niagara	8	24	2009	43.2838	-78.5799	OC
NY	Onondaga	8	8	2014	43.0408	-76.2125	OC
NY	Orleans	8	26	2007	43.1459	-78.3751	OC
NY	Rensselaer	8	12	2006	42.6657	-73.5743	OC
NY	Suffolk	8	26	2012	40.7422	-73.017	OC
NY	Ulster	8	9	2014	41.6378	-74.2091	OC
NY	Wayne	8	7	1905	43.051	-76.7387	OC
NY	Westchester	8	31	2009	40.97	-73.88	FSCA
NY	Westchester	8	31	2009	40.97	-73.88	FSCA
NY	Westchester	8	31	2009	40.977	-73.8839	OC
NY	Albany	9	1	2008	42.499	-74.1884	OC
NY	Erie	9	7	2009	42.6992	-78.9043	OC
NY	Greene	9	2	2005	42.2001	-73.8666	OC
NY	Nassau	9	7	2008	40.6056	-73.4981	OC
NY	Rensselaer	9	22	2006	42.7242	-73.4484	OC
NY	Rockland	9	25	2010	41.1489	-73.983	OC
NY	Saratoga	9	18	2009	43.1248	-73.67	OC
NY	Schenectady	9	26	2006	42.828	-73.9496	OC
NY	St Lawrence	9	22	2007	44.612	-75.2716	OC
NY	St Lawrence	9	22	2007	44.612	-75.2716	OC
NY	Suffolk	9	10	2008	40.9166	-72.8554	OC
NY	Ulster	9	9	2005	41.8679	-74.077	OC
NY	Washington	9	29	2007	43.5247	-73.2518	OC
NY	Wayne	9	11	2008	43.0916	-76.764	OC
NY	Westchester	9	18	2007	40.97	-73.88	FSCA
NY	Westchester	9	18	2007	40.977	-73.8839	OC
NY	Westchester	9	29	2008	41.108	-73.835	OC
NY	Westchester	9	23	2010	40.9396	-73.8957	OC
NY	Hamilton	10	3	2007	43.7244	-74.3758	OC
NY	Westchester	10	2	2010	40.97	-73.88	FSCA
OK	McCurtain	1	4	2012	33.7485	-94.6426	OC
OK	Comanche	3	5	2009	34.6219	-98.3946	OC
OK	Kia	3	16	2009	34.7702	-99.0309	OC
OK	McCurtain	3	20	2008	33.7507	-94.6331	OC
OK	McCurtain	3	5	2009	33.7485	-94.6426	OC
OK	Alfalfa	4	25	2008	36.7921	-98.1853	OC
OK	Alfalfa	4	25	2008	36.7921	-98.1853	OC
OK	Delaware	4	27	2014	36.5683	-94.9718	OC
OK	Le Flore	4	16	2008	34.6057	-94.5355	OC
OK	Love	4	20	1997	33.9535	-97.2485	OC
OK	McCurtain	4	7	2007	33.9515	-94.726	OC
OK	McCurtain	4	27	2010	34.3687	-94.6239	OC
OK	Tulsa	4	10	2005	36.2264	-95.9272	OC
OK	Cleveland	5	13	2010	35.2204	-97.4618	OC
OK	Delaware	5	10	2014	36.5683	-94.9718	OC
OK	Delaware	5	15	2014	36.5683	-94.9718	OC
OK	McCurtain	5	2	2007	33.8244	-94.7365	OC
OK	Muskogee	5	2	2014	35.668	-95.2479	OC
OK	Tillman	5	25	2007	34.2768	-98.9329	OC
OK	Tulsa	5	30	2014	36.0652	-95.9915	OC
OK	Cherokee	6	18	2006	36.0341	-94.8076	OC
OK	Comanche	6	9	2007	34.6787	-98.6062	OC
OK	Pontotoc	6	14	2014	34.5074	-96.6115	OC
OK	Tulsa	6	20	2015	35.9814	-95.7866	OC
OK	Coal	7	20	2014	34.6927	-96.2197	OC
OK	Comanche	7	15	2010	34.6722	-98.6158	OC
OK	McIntosh	7	15	2013	35.4718	-95.4336	OC
OK	Okfuskee	7	27	2013	35.564	-96.4395	OC
OK	Roger Mills	7	21	2013	35.7456	-99.7143	OC
OK	Tulsa	7	5	2015	36.1325	-95.9745	OC
OK	Beaver	8	5	2011	36.7246	-100.216	OC
OK	Beaver	8	21	2011	36.838	-100.514	OC
OK	Beaver	8	26	2013	36.7683	-100.182	OC
OK	Beckham	8	19	2014	35.4056	-99.7174	OC
OK	Blaine	8	5	2012	35.9364	-98.4251	OC
OK	Carter	8	3	2013	34.2268	-97.1366	OC
OK	Cimarron	8	29	2008	36.7328	-102.492	OC
OK	Cimarron	8	29	2008	36.8392	-102.882	OC
OK	Comanche	8	7	2007	34.705	-98.5827	OC
OK	Comanche	8	29	2011	34.7229	-98.5143	OC
OK	Cotton	8	27	2011	34.2689	-98.2611	OC
OK	Cotton	8	27	2011	34.2689	-98.2611	OC
OK	Ellis	8	25	2013	36.3207	-99.7416	OC
OK	Greer	8	10	2010	35.0589	-99.7375	OC
OK	Jefferson	8	27	2011	34.2275	-98.0538	OC
OK	Kay	8	19	2011	36.7197	-97.0237	OC
OK	Love	8	30	1996	33.9535	-97.2485	OC
OK	Love	8	30	1996	33.9535	-97.2485	OC
OK	Major	8	4	2013	36.3623	-98.5518	OC
OK	McCurtain	8	24	2006	34.1448	-94.691	OC
OK	McCurtain	8	30	2011	33.863	-95.0297	OC
OK	McCurtain	8	30	2011	33.9976	-95.1234	OC
OK	Oklahoma	8	7	2010	35.6745	-97.6236	OC
OK	Pawnee	8	16	2011	36.3571	-96.8026	OC
OK	Sequoyah	8	25	2011	35.5897	-95.0331	OC
OK	Tillman	8	27	2007	34.2829	-98.9496	OC
OK	Tulsa	8	14	2002	36.2246	-95.903	OC
OK	Tulsa	8	7	2011	36.0242	-95.947	OC
OK	Tulsa	8	24	2013	36.1161	-95.8497	OC
OK	Tulsa	8	25	2013	36.0183	-95.9719	OC
OK	Tulsa	8	30	2013	35.9731	-95.8991	OC
OK	Tulsa	8	22	2014	36.0778	-95.9943	OC
OK	TX	8	28	2008	36.6618	-101.13	OC
OK	TX	8	5	2011	36.6571	-101.135	OC
OK	TX	8	8	2015	36.6818	-101.498	OC
OK	Woods	8	19	2011	36.7032	-98.7932	OC
OK	Woodward	8	22	2011	36.4241	-99.3731	OC
OK	Atoka	9	21	2010	34.3776	-95.8863	OC
OK	Cimarron	9	30	2008	36.9016	-102.933	OC
OK	Comanche	9	21	2009	34.7307	-98.7244	OC
OK	DE	9	3	2010	36.1726	-94.6691	OC
OK	Dewey	9	28	2008	36.1564	-98.7237	OC
OK	Greer	9	27	2009	35.0728	-99.6945	OC
OK	Harmon	9	17	2008	34.8317	-99.9258	OC
OK	Harmon	9	27	2009	34.8317	-99.9258	OC
OK	Harper	9	1	2013	36.8276	-99.7744	OC
OK	Jackson	9	27	2009	34.6572	-99.3178	OC
OK	Kingfisher	9	9	2014	35.8798	-97.9878	OC
OK	Le Flore	9	2	2011	34.5219	-94.7224	OC
OK	Le Flore	9	9	2011	34.6373	-94.6534	OC
OK	Love	9	4	1994	33.9535	-97.2485	OC
OK	Love	9	4	1994	33.9535	-97.2485	OC
OK	McCurtain	9	23	2010	33.7438	-94.6594	OC
OK	McCurtain	9	23	2010	33.7438	-94.6594	OC
OK	Ottawa	9	22	2012	36.9608	-94.7221	OC
OK	Tulsa	9	20	2002	36.2254	-95.9015	OC
OK	Tulsa	9	11	2005	36.2259	-95.9012	OC
OK	Tulsa	9	2	2014	36.0409	-95.9589	OC
OK	Wagoner	9	26	2012	35.8936	-95.7935	OC
OK	Choctaw	10	11	2013	33.994	-95.2661	OC
OK	Custer	10	5	2007	35.6382	-99.2845	OC
OK	Garvin	10	15	2011	34.7458	-97.0575	OC
OK	Johnston	10	12	2013	34.4129	-96.5438	OC
OK	Lincoln	10	4	2013	35.5281	-96.7211	OC
OK	Love	10	9	1995	33.9535	-97.2485	OC
OK	Love	10	3	1996	33.9535	-97.2485	OC
OK	Love	10	3	1996	33.9535	-97.2485	OC
OK	Love	10	3	1996	33.9535	-97.2485	OC
OK	Murra	10	6	1993	34.4862	-97.0726	OC
OK	Murray	10	6	1993	34.4862	-97.0726	OC
OK	Murray	10	6	1993	34.4862	-97.0726	OC
OK	Tulsa	10	8	2011	36.2246	-95.9022	OC
OK	McCurtain	12	11	2007	33.7485	-94.6426	OC
OR	Benton	5	6	1972	44.54	-123.57	DRP
OR	Clackamas	5	25	1905	45.4301	-122.586	OC
OR	Clackamas	5	21	2000	45.4414	-122.622	OC
OR	Clackamas	5	25	2001	45.4301	-122.586	OC
OR	Clackamas	5	25	2001	45.4301	-122.586	OC
OR	Columbia	5	29	2015	46.034	-122.888	OC
OR	Harney	5	26	2002	42.3276	-118.605	OC
OR	Harney	5	26	2002	42.3276	-118.605	OC
OR	Multnomah	5	11	2001	45.5133	-122.397	OC
OR	Multnomah	5	26	2001	45.7458	-122.825	OC
OR	Douglas	6	27	2003	43.1272	-122.153	OC
OR	Harney	6	30	2001	42.3276	-118.605	OC
OR	Harney	6	30	2001	42.3276	-118.605	OC
OR	Hood River	6	27	1997	45.6725	-121.874	OC
OR	Josephine	6	7	1974	42.29	-123.23	DRP
OR	Josephine	6	13	1998	42.1969	-123.651	OC
OR	Josephine	6	18	2003	42.2601	-123.571	OC
OR	Klamath	6	26	2003	42.0558	-122.089	OC
OR	Malheur	6	30	2001	42.8393	-117.628	OC
OR	Marion	6	22	2001	45.2531	-122.889	OC
OR	Multnomah	6	17	2001	45.4749	-122.546	OC
OR	Multnomah	6	17	2001	45.4749	-122.546	OC
OR	Washington	6	16	2001	45.5026	-122.987	OC
OR	Washington	6	6	2003	45.4041	-122.887	OC
OR	Clatsop	7	7	2010	45.98	-123.924	OC
OR	Hood River	7	21	1996	45.71	-121.52	DRP
OR	Lake	7	22	1999	42.2023	-120.012	OC
OR	Linn	7	20	2008	44.5897	-123.058	OC
OR	Malheur	7	12	1998	43.0966	-117.33	DRP
OR	Malheur	7	12	1998			FSCA
OR	Union	7	25	2013	45.8293	-117.964	OC
OR	Baker	8	18	2013	44.8026	-117.805	OC
OR	Benton	8	24	2011	44.5865	-123.245	OC
OR	Curry	8	23	2010	42.6167	-124.395	OC
OR	Deschutes	8	20	2015	44.0585	-121.013	OC
OR	Jackson	8	5	2004	42.3936	-122.318	OC
OR	Josephine	8	4	1998	42.2617	-123.579	OC
OR	Lake	8	16	1974	42.07	-118.59	DRP
OR	Morrow	8	15	2013	45.8122	-119.967	OC
OR	Washington	8	8	1998	45.3816	-122.79	OC
OR	Clatsop	9	27	2010	46.0993	-123.936	OC
OR	Coos	9	9	2000	43.5645	-124.228	OC
OR	Multnomah	9	1	1996	45.618	-122.729	OC
OR	Multnomah	9	7	1998	45.5523	-122.383	OC
OR	Umatilla	9	7	2012	45.7783	-118.097	OC
OR	Jackson	10	8	2006	42.4173	-122.805	OC
SD	Union	5	25	2010	42.5392	-96.5314	OC
SD	Union	5	25	2010	42.9229	-96.7835	OC
SD	Bon Homme	6	9	2010	43.1443	-97.6993	OC
SD	Brookings	6	19	2012	44.4383	-96.9827	OC
SD	Butte	6	6	2006	45.1785	-103.651	OC
SD	Butte	6	6	2006	45.1261	-103.55	OC
SD	Butte	6	7	2006	45.1168	-103.271	OC
SD	Butte	6	6	2006	45.1885	-103.635	OC
SD	Butte	6	6	2006	45.1983	-103.624	OC
SD	Clay	6	9	2010	42.7664	-97.0039	OC
SD	Deuel	6	19	2012	44.5599	-96.5372	OC
SD	Douglas	6	7	2012	43.3226	-98.3418	OC
SD	Douglas	6	7	2012	43.4279	-98.3533	OC
SD	Gregory	6	6	2012	43.1757	-99.2579	OC
SD	Gregory	6	6	2012	43.0725	-98.903	OC
SD	Hamlin	6	19	2012	44.5894	-96.9664	OC
SD	Harding	6	6	2006	45.3575	-103.548	OC
SD	Harding	6	6	2006	45.6877	-103.489	OC
SD	Harding	6	5	2006	45.8092	-103.5	OC
SD	Harding	6	5	2006	45.7841	-103.501	OC
SD	Harding	6	6	2006	45.9067	-103.503	OC
SD	Harding	6	5	2006	45.5469	-103.78	OC
SD	Lawrence	6	21	1999	44.5627	-103.998	OC
SD	Lawrence	6	21	1999	44.5594	-104.015	OC
SD	Union	6	4	2010	42.5393	-96.5277	OC
SD	Yankton	6	5	2012	42.8586	-97.5508	OC
SD	Aurora	7	26	2011	43.7165	-98.3918	OC
SD	Aurora	7	26	2011	43.7165	-98.3666	OC
SD	Aurora	7	26	2011	43.7164	-98.3918	OC
SD	Brule	7	9	2012	43.7267	-98.8579	OC
SD	Campbell	7	17	2012	45.6817	-99.8005	OC
SD	Clark	7	16	2012	44.6429	-97.6342	OC
SD	Clark	7	16	2012	44.6716	-97.6953	OC
SD	Clay	7	16	2010	42.7228	-96.8051	OC
SD	Fall River	7	8	1980	43.4399	-103.572	OC
SD	Grant	7	18	2012	45.2888	-97.0056	OC
SD	Grant	7	18	2012	45.297	-97.0162	OC
SD	Hughes	7	10	2012	44.3375	-100.275	OC
SD	Hutchinson	7	27	2011	43.4723	-97.9285	OC
SD	Hutchinson	7	27	2011	43.4723	-97.9285	OC
SD	Kingsbury	7	6	2010	44.3087	-97.3585	OC
SD	Lake	7	6	2010	43.9916	-97.1656	OC
SD	Lake	7	6	2010	43.9738	-97.0358	OC
SD	Lincoln	7	6	2010	43.4391	-96.6105	OC
SD	Lyman	7	10	2010	43.8939	-99.9576	OC
SD	Marshall	7	21	2010	45.7336	-97.2588	OC
SD	McPherson	7	17	2012	45.7287	-98.9309	OC
SD	Minnehaha	7	25	2011	43.6475	-96.9791	OC
SD	Minnehaha	7	25	2011	43.6452	-96.9803	OC
SD	Stanley	7	10	2012	44.3703	-101.013	OC
SD	Todd	7	24	1981	43.2949	-100.61	OC
SD	Union	7	16	2010	42.7253	-96.8055	OC
SD	Union	7	6	2010	42.9216	-96.7854	OC
SD	Walworth	7	17	2012	45.547	-99.9825	OC
SD	Charles Mix	8	31	2014	42.856	-98.1714	OC
SD	Clay	8	5	2010	42.8692	-96.9563	OC
SD	Clay	8	5	2010	42.9566	-96.964	OC
SD	Day	8	8	2002	45.513	-97.2716	OC
SD	Day	8	16	2002	45.4317	-97.2847	OC
SD	Hutchinson	8	5	2010	43.1823	-97.4981	OC
SD	Lincoln	8	4	2010	43.2117	-96.5603	OC
SD	Moody	8	12	2010	43.8627	-96.8682	OC
SD	Roberts	8	13	2002	45.46	-97.2023	OC
SD	Lincoln	9	4	2010	43.2347	-96.5705	OC
SD	Lincoln	9	4	2010	43.2054	-96.56	OC
SD	Moody	9	12	2010	43.8627	-96.8682	OC
SD	Union	9	4	2010	42.9095	-96.7846	OC
TX	Hays	1	14	2008	30.0693	-97.7803	OC
TX	Travis	1	25	1999	30.3218	-97.7698	OC
TX	Collin	3	30	1992	33.1296	-96.6465	OC
TX	Denton	3	31	1991	33.1346	-97.0597	OC
TX	Denton	3	31	1991	33.1346	-97.0597	OC
TX	Hidalgo	3	19	1996	26.2423	-98.1598	OC
TX	Jasper	3	17	2009	31.0592	-94.2754	OC
TX	Lubbock	3	27	2012	33.5243	-101.679	OC
TX	Anderson	4	12	2010	31.9829	-95.8889	OC
TX	Bell	4	22	1974	31.0755	-97.5203	OC
TX	Blanco	4	13	2007	30.145	-98.287	OC
TX	Ellis	4	20	2013	32.3117	-97.0159	OC
TX	Fannin	4	10	2008	33.6327	-95.9198	OC
TX	Hardin	4	1	1995	30.3245	-94.3296	OC
TX	Hardin	4	1	1995	30.3245	-94.3296	OC
TX	Hardin	4	1	1995	30.3245	-94.3296	OC
TX	Kimble	4	3	1991	30.5095	-99.7492	OC
TX	Lamar	4	24	2003	33.798	-95.554	OC
TX	Lamar	4	24	2003	33.798	-95.554	OC
TX	Lubbock	4	30	2008	33.5895	-101.843	OC
TX	Tarrant	4	25	2009	32.791	-97.1003	OC
TX	Tyler	4	9	2010	30.9516	-94.4348	OC
TX	Williamson	4	9	2014	30.6852	-97.6556	OC
TX	Blanco	5	28	2008	30.3385	-98.255	OC
TX	Brewster	5	3	2010	29.1772	-103	OC
TX	Colorado	5	11	1985	29.6394	-96.5405	OC
TX	Denton	5	22	1995	33.1346	-97.0597	OC
TX	Galveston	5	19	1994	29.3885	-94.9388	OC
TX	Hidalgo	5	21	2012	26.1817	-98.3814	OC
TX	Liberty	5	9	2009	30.2415	-95.0603	OC
TX	Matagorda	5	3	1985	28.865	-96.0077	OC
TX	Moore	5	23	2001	35.8503	-101.898	OC
TX	Tarrant	5	11	2000	32.7812	-97.1221	OC
TX	Terry	5	18	2012	33.1666	-102.272	OC
TX	Val Verde	5	18	2003	29.885	-100.994	OC
TX	Williamson	5	20	1995	30.5967	-97.673	OC
TX	Armstrong	6	28	2008	35.0445	-101.452	OC
TX	Blanco	6	11	1965	30.28	-98.41	FSCA
TX	Dimmit	6	11	2001	28.3135	-99.4468	OC
TX	Dimmit	6	11	2001	28.3135	-99.4468	OC
TX	Dimmit	6	11	2001	28.3135	-99.4468	OC
TX	Hidalgo	6	7	2010	26.0771	-98.1327	OC
TX	Jim Wells	6	17	1966	28.03	-97.27	DRP
TX	Liberty	6	26	2001	30.2774	-94.7988	OC
TX	McLennan	6	24	1985	31.5422	-97.1664	OC
TX	Travis	6	29	2000	30.232	-97.645	OC
TX	Andrews	7	20	2008	32.4577	-102.651	OC
TX	Austin	7	7	2006	29.9555	-96.2426	OC
TX	Bailey	7	29	2004	34.0189	-103.02	OC
TX	Bailey	7	29	2004	34.0189	-103.02	OC
TX	Bastrop	7	15	2004	30.2292	-97.2939	OC
TX	Bastrop	7	15	2004	30.2292	-97.2939	OC
TX	Bastrop	7	15	2004	30.2292	-97.2939	OC
TX	Brewster	7	27	1997	29.9941	-103.402	OC
TX	Brewster	7	5	2008	30.2143	-103.03	OC
TX	Brewster	7	18	2009	30.144	-103.611	OC
TX	Brewster	7	20	2009	30.2143	-103.03	OC
TX	Briscoe	7	10	2004	34.5357	-101.293	OC
TX	Briscoe	7	10	2004	34.5357	-101.293	OC
TX	Briscoe	7	10	2004	34.5357	-101.293	OC
TX	Briscoe	7	10	2004	34.5357	-101.293	OC
TX	Briscoe	7	10	2004	34.5357	-101.293	OC
TX	Briscoe	7	10	2004	34.5357	-101.293	OC
TX	Briscoe	7	10	2004	34.5357	-101.293	OC
TX	Briscoe	7	10	2004	34.5357	-101.293	OC
TX	Briscoe	7	10	2004	34.5357	-101.293	OC
TX	Briscoe	7	10	2004	34.5357	-101.293	OC
TX	Briscoe	7	10	2004	34.5357	-101.293	OC
TX	Briscoe	7	10	2004	34.5357	-101.293	OC
TX	Briscoe	7	10	2004	34.5357	-101.293	OC
TX	Briscoe	7	10	2004	34.5357	-101.293	OC
TX	Burnet	7	26	2004	30.68	-98.33	FSCA
TX	Burnet	7	26	2004	30.68	-98.33	FSCA
TX	Collin	7	31	2004	33.0223	-96.7041	OC
TX	Crosby	7	8	2004	33.6113	-101.432	OC
TX	Crosby	7	8	2004	33.6113	-101.432	OC
TX	Crosby	7	8	2004	33.6113	-101.432	OC
TX	Crosby	7	8	2004	33.6113	-101.432	OC
TX	Ellis	7	55	1989	32.3914	-96.7984	OC
TX	Ellis	7	18	2005	32.3286	-96.6553	OC
TX	Floyd	7	22	2003	33.9407	-101.116	OC
TX	Floyd	7	22	2003	33.9407	-101.116	OC
TX	Floyd	7	9	2004	34.0964	-101.118	OC
TX	Floyd	7	9	2004	34.0964	-101.118	OC
TX	Floyd	7	9	2004	34.0964	-101.118	OC
TX	Floyd	7	9	2004	34.0964	-101.118	OC
TX	Floyd	7	9	2004	34.0964	-101.118	OC
TX	Floyd	7	9	2004	34.1004	-101.111	OC
TX	Floyd	7	9	2004	34.1004	-101.111	OC
TX	Floyd	7	9	2004	34.1004	-101.111	OC
TX	Floyd	7	9	2004	34.1004	-101.111	OC
TX	Floyd	7	9	2004	34.0964	-101.118	OC
TX	Floyd	7	9	2004	34.0964	-101.118	OC
TX	Floyd	7	9	2004	34.0964	-101.118	OC
TX	Floyd	7	9	2004	34.0964	-101.118	OC
TX	Floyd	7	9	2004	34.0964	-101.118	OC
TX	Floyd	7	9	2004	34.0964	-101.118	OC
TX	Floyd	7	9	2004	34.1004	-101.111	OC
TX	Floyd	7	9	2004	34.1004	-101.111	OC
TX	Floyd	7	9	2004	34.1004	-101.111	OC
TX	Floyd	7	9	2004	34.1004	-101.111	OC
TX	Hale	7	7	1905	33.9198	-101.777	OC
TX	Hale	7	7	2004	33.9198	-101.777	OC
TX	Hale	7	7	2004	33.9198	-101.777	OC
TX	Hale	7	7	2004	33.9198	-101.777	OC
TX	Hale	7	7	2004	33.9198	-101.777	OC
TX	Hale	7	7	2004	33.9198	-101.777	OC
TX	Hale	7	7	2004	33.9198	-101.777	OC
TX	Hale	7	7	2004	33.9198	-101.777	OC
TX	Hemphill	7	14	2009	35.8882	-100.182	OC
TX	Lynn	7	28	2011	33.2562	-101.747	OC
TX	Lynn	7	12	2013	33.26	-101.74	FSCA
TX	Midland	7	31	2013	32.037	-102.069	OC
TX	Smith	7	9	2010	32.4896	-95.3918	OC
TX	Swisher	7	11	2004	34.4876	-101.546	OC
TX	Swisher	7	11	2004	34.4876	-101.546	OC
TX	Swisher	7	11	2004	34.4876	-101.546	OC
TX	Swisher	7	11	2004	34.4876	-101.546	OC
TX	Swisher	7	11	2004	34.4876	-101.546	OC
TX	Swisher	7	11	2004	34.4876	-101.546	OC
TX	Walker	7	5	2013	30.7347	-95.4124	OC
TX	Williamson	7	31	2013	30.4606	-97.7618	OC
TX	Aransas	8	18	1977	28.24	-96.86	OC
TX	Aransas	8	18	1977	28.24	-96.86	DRP
TX	Bailey	8	25	2009	33.9834	-102.717	OC
TX	Bandera	8	16	1994	29.7223	-99.1179	OC
TX	Bexar	8	21	2007	29.637	-98.668	OC
TX	Blanco	8	23	2007	30.145	-98.287	OC
TX	Briscoe	8	8	2004	34.4658	-101.155	OC
TX	Briscoe	8	7	2004	34.5357	-101.293	OC
TX	Briscoe	8	10	2004	34.5357	-101.293	OC
TX	Briscoe	8	7	2004	34.4658	-101.155	OC
TX	Cameron	8	13	2010	25.9967	-97.5683	OC
TX	Carson	8	16	1994	35.4067	-101.266	OC
TX	Carson	8	16	1994	35.4067	-101.266	OC
TX	Cochran	8	3	2014	33.6217	-102.723	OC
TX	Denton	8	21	1995	33.1346	-97.0597	OC
TX	Denton	8	3	2014	33.0615	-96.9709	OC
TX	Dickens	8	22	2010	33.6288	-100.827	OC
TX	Ellis	8	13	1988	32.3914	-96.7984	OC
TX	Floyd	8	3	2003	33.9407	-101.116	OC
TX	Floyd	8	19	2003	33.9407	-101.116	OC
TX	Floyd	8	3	2003	33.9407	-101.116	OC
TX	Floyd	8	19	2003	33.9407	-101.116	OC
TX	Garza	8	10	2008	33.1054	-101.265	OC
TX	Gregg	8	27	2012	32.5492	-94.7354	OC
TX	Hale	8	4	2004	33.9634	-101.985	OC
TX	Hale	8	4	2004	33.9634	-101.985	OC
TX	Hale	8	4	2004	33.9634	-101.985	OC
TX	Hale	8	4	2004	33.9634	-101.985	OC
TX	Hale	8	4	2004	33.9634	-101.985	OC
TX	Hale	8	4	2004	33.9634	-101.985	OC
TX	Hansford	8	30	2004	36.3652	-101.159	OC
TX	Hidalgo	8	10	2002	26.2423	-98.1598	OC
TX	Hidalgo	8	11	2010	26.2187	-98.4101	OC
TX	Hidalgo	8	30	2010	26.1468	-97.9883	OC
TX	Hidalgo	8	20	1977	26.18	-98.39	DRP
TX	Jeff Davis	8	24	1977	30.53	-103.82	DRP
TX	Jeff Davis	8	24	1977	30.72	-104.13	DRP
TX	Jeff Davis	8	24	1977	30.63	-103.86	DRP
TX	Lamar	8	26	2009	33.7906	-95.5443	OC
TX	Lamar	8	26	2009	33.7906	-95.5443	OC
TX	Lamb	8	21	2003	33.9706	-102.218	OC
TX	Lamb	8	21	2003	33.9706	-102.218	OC
TX	Lubbock	8	22	2006	33.5557	-101.866	OC
TX	Motley	8	38	2004	33.8576	-100.851	OC
TX	Motley	8	28	2004	33.9022	-100.849	OC
TX	Newton	8	16	1977	30.71	-93.77	DRP
TX	Smith	8	11	2010	32.4896	-95.3918	OC
TX	Smith	8	11	2010	32.4896	-95.3918	OC
TX	Smith	8	18	2010	32.4896	-95.3918	OC
TX	Starr	8	20	1977	26.53	-99.16	DRP
TX	Sutton	8	8	2004	30.5829	-100.647	OC
TX	Upshur	8	23	2009	32.894	-94.7228	OC
TX	Uvalde	8	29	2009	29.1826	-99.7924	OC
TX	Wichita	8	4	2008	33.8478	-98.5519	OC
TX	Willacy	8	14	2010	26.4923	-97.9718	OC
TX	Williamson	8	1	2013	30.6852	-97.6556	OC
TX	Aransas	9	11	1969	28.24	-96.86	DRP
TX	Archer	9	3	2014	33.5867	-98.6433	OC
TX	Atascosa	9	20	2003	28.9593	-98.4797	OC
TX	Bee	9	13	2003	28.632	-98.0185	OC
TX	Burleson	9	28	2003	30.3407	-96.5463	OC
TX	Cameron	9	22	1996	26.08	-97.16	DRP
TX	Cameron	9	6	1996	26.08	-97.16	DRP
TX	Cameron	9	6	2010	26.1242	-97.771	OC
TX	Cameron	9	22	1996	26.08	-97.16	DRP
TX	Castro	9	13	2008	34.55	-102.3	OC
TX	Childress	9	29	2008	34.4332	-100.202	OC
TX	Childress	9	29	2008	34.4245	-100.252	OC
TX	Dallas	9	8	1973	32.8036	-96.7888	OC
TX	Dallas	9	11	1987	32.8036	-96.7888	OC
TX	Denton	9	2	1987	33.1346	-97.0597	OC
TX	Denton	9	24	2014	33.0753	-96.9462	OC
TX	DeWitt	9	9	2003	29.3192	-97.3045	OC
TX	Dimmit	9	16	2000	28.3135	-99.4468	OC
TX	Duval	9	19	2003	28.0202	-98.593	OC
TX	Ellis	9	8	1991	32.3914	-96.7984	OC
TX	Ellis	9	8	1991	32.3914	-96.7984	OC
TX	Ellis	9	8	1991	32.3914	-96.7984	OC
TX	Ellis	9	8	1991	32.3914	-96.7984	OC
TX	Ellis	9	8	1991	32.3914	-96.7984	OC
TX	Floyd	9	20	2003	34.2607	-101.355	OC
TX	Floyd	9	20	2003	34.2607	-101.355	OC
TX	Gonzales	9	9	2003	29.4828	-97.449	OC
TX	Grayson	9	26	1987	33.6523	-96.6405	OC
TX	Grayson	9	26	1987	33.6523	-96.6405	OC
TX	Gregg	9	8	2012	32.5826	-94.76	OC
TX	Gregg	9	19	2013	32.4897	-94.7802	OC
TX	Harris	9	1	2013	29.6887	-95.4379	OC
TX	Hill	9	10	2010	31.8214	-97.2356	OC
TX	Hockley	9	30	2008	33.5995	-102.189	OC
TX	Hudspeth	9	30	2001	31.4917	-105.402	OC
TX	Karnes	9	13	2003	28.8182	-97.8592	OC
TX	Kleberg	9	28	1993	27.47	-97.3	DRP
TX	Kleberg	9	28	1993	27.47	-97.3	DRP
TX	Lavaca	9	30	2007	29.6018	-97.0633	OC
TX	Lee	9	28	2003	30.3785	-97.073	OC
TX	Maverick	9	18	2003	28.91	-100.278	OC
TX	Maverick	9	18	2003	28.91	-100.278	OC
TX	Maverick	9	18	2003	28.75	-100.43	OC
TX	McCulloch	9	26	2003	31.1305	-99.3828	OC
TX	McCulloch	9	23	2013	30.9588	-99.2044	OC
TX	McLennan	9	4	2010	31.6088	-97.3069	OC
TX	McLennan	9	15	2011	31.5212	-97.2254	OC
TX	Nueces	9	24	2008	27.653	-97.406	OC
TX	Panola	9	26	2009	32.3482	-94.4354	OC
TX	Presidio	9	11	2005	29.5872	-104.392	OC
TX	Randall	9	13	1997	35.0675	-101.89	OC
TX	Randall	9	13	1997	35.0675	-101.89	OC
TX	Randall	9	13	1997	35.0675	-101.89	OC
TX	Randall	9	13	1997	35.0675	-101.89	OC
TX	Randall	9	13	1997	35.0675	-101.89	OC
TX	Randall	9	13	1997	35.0675	-101.89	OC
TX	Randall	9	13	1997	35.0675	-101.89	OC
TX	Randall	9	5	2008	34.8835	-102.135	OC
TX	Reeves	9	12	1983	31.3136	-103.606	OC
TX	Refugio	9	15	2003	28.4528	-96.8882	OC
TX	Shelby	9	15	2010	31.9173	-93.9714	OC
TX	Smith	9	5	2012	32.5736	-95.4455	OC
TX	Tarrant	9	26	2003	32.7946	-97.4862	OC
TX	Travis	9	20	2000	30.217	-97.6439	OC
TX	Travis	9	20	2000	30.217	-97.6439	OC
TX	Travis	9	20	2000	30.217	-97.6439	OC
TX	Travis	9	20	2000	30.217	-97.6439	OC
TX	Travis	9	20	2000	30.217	-97.6439	OC
TX	Travis	9	20	2000	30.217	-97.6439	OC
TX	Travis	9	20	2000	30.217	-97.6439	OC
TX	Travis	9	20	2000	30.217	-97.6439	OC
TX	Travis	9	21	2000	30.217	-97.6439	OC
TX	Travis	9	21	2000	30.217	-97.6439	OC
TX	Travis	9	11	2003	30.2353	-97.6432	OC
TX	Travis	9	17	2007	30.333	-97.451	OC
TX	Travis	9	17	2007	30.333	-97.451	OC
TX	Travis	9	10	2013	30.2337	-97.6419	OC
TX	Uvalde	9	6	2008	29.3977	-100.001	OC
TX	Uvalde	9	27	2008	29.1823	-99.7915	OC
TX	Val Verde	9	13	1969	26.37	-100.88	DRP
TX	Williamson	9	8	2011	30.4631	-97.7604	OC
TX	Williamson	9	4	2013	30.4606	-97.7618	OC
TX	Wood	9	22	2011	32.8772	-95.2863	OC
TX	Bexar	10	15	2007	29.637	-98.668	OC
TX	Bexar	10	1	2007	29.637	-98.668	OC
TX	Bexar	10	13	2008	29.637	-98.668	OC
TX	Bexar	10	13	2008	29.637	-98.668	OC
TX	Borden	10	4	2014	32.7709	-101.439	OC
TX	Burleson	10	20	1991	30.4436	-96.6155	OC
TX	Chambers	10	3	1992	29.7517	-94.6779	OC
TX	Chambers	10	28	1995	29.7517	-94.6779	OC
TX	Chambers	10	28	1995	29.7517	-94.6779	OC
TX	Chambers	10	28	1995	29.7517	-94.6779	OC
TX	Chambers	10	28	1995	29.7517	-94.6779	OC
TX	Chambers	10	28	1995	29.7517	-94.6779	OC
TX	Dallas	10	11	2013	32.9188	-6.93656	OC
TX	Denton	10	14	1987	33.1346	-97.0597	OC
TX	Denton	10	14	1987	33.1346	-97.0597	OC
TX	Denton	10	9	1993	33.1346	-97.0597	OC
TX	Denton	10	9	1993	33.1346	-97.0597	OC
TX	Denton	10	9	1993	33.1346	-97.0597	OC
TX	Denton	10	9	1993	33.1346	-97.0597	OC
TX	Denton	10	9	1993	33.1346	-97.0597	OC
TX	Denton	10	15	1995	33.1346	-97.0597	OC
TX	DeWitt	10	21	2008	29.095	-97.331	OC
TX	Duval	10	27	2004	27.595	-98.3883	OC
TX	Gonzales	10	3	2003	29.4838	-97.4478	OC
TX	Gonzales	10	3	2003	29.4837	-97.4518	OC
TX	Hidalgo	10	3	1996	26.2423	-98.1598	OC
TX	Hidalgo	10	3	1996	26.2423	-98.1598	OC
TX	Hill	10	10	2011	31.8201	-97.2317	OC
TX	Jasper	10	3	2009	31.0586	-94.1588	OC
TX	Jefferson	10	25	2007	29.6744	-94.0511	OC
TX	Kendall	10	7	2004	29.7848	-98.7097	OC
TX	Kerr	10	4	2003	30.069	-99.2809	OC
TX	Lamar	10	11	2011	33.6833	-95.5392	OC
TX	McLennan	10	22	2009	31.5212	-97.2254	OC
TX	McLennan	10	22	2009	31.5212	-97.2254	OC
TX	McLennan	10	20	2010	31.6088	-97.3069	OC
TX	Medina	10	13	1995	29.2945	-99.0312	OC
TX	Menard	10	22	1993	30.8973	-99.8102	OC
TX	Menard	10	22	1993	30.8973	-99.8102	OC
TX	Nueces	10	5	2010	27.8353	-97.0724	OC
TX	Tarrant	10	12	2013	32.6643	-97.2208	OC
TX	Travis	10	3	2000	30.2826	-97.779	OC
TX	Travis	10	10	2000	30.3218	-97.7698	OC
TX	Travis	10	5	2007	30.3218	-97.7698	OC
TX	Williamson	10	4	2010	30.5404	-97.6636	OC
TX	Wise	10	1	1993	33.2059	-97.66	OC
TX	Wise	10	1	1993	33.2059	-97.6743	OC
TX	Wood	10	25	1992	32.7709	-95.3756	OC
TX	Aransas	11	9	1969	28.24	-96.86	DRP
TX	Blanco	11	6	1965	30.28	-98.41	DRP
TX	Cameron	11	1	2003	26.1726	-97.4672	OC
TX	Galveston	11	1	2009	29.5617	-94.3903	OC
TX	Guadalupe	11	19	2011	29.5565	-97.9639	OC
TX	Hidalgo	11	2	2003	26.0724	-98.1252	OC
TX	Navarro	11	5	2009	32.0992	-96.493	OC
TX	Travis	11	28	2012	30.235	-97.6429	OC
TX	Hidalgo	12	11	2010	26.1264	-97.9564	OC
TX	Travis	12	19	2002	30.2351	-97.6419	OC
TX	Travis	12	6	2008	30.2161	-97.6512	OC
TX	Travis	12	22	2012	30.2161	-97.6512	OC
UT	Utah	5	1	2000	40.0754	-111.597	OC
UT	Washington	5	31	1985	37.2242	-113.405	OC
UT	Washington	5	10	1996	37.1054	-113.565	OC
UT	Beaver	6	29	2007	38.2631	-112.723	OC
UT	Beaver	6	29	2007	38.2406	-112.469	OC
UT	Cache	6	26	2007	41.7955	-111.906	OC
UT	Carbon	6	27	2009	39.6505	-110.637	OC
UT	Carbon	6	21	2010	39.6443	-110.861	OC
UT	Garfield	6	20	2002	37.85	-111.317	OC
UT	Garfield	6	13	2012	37.9379	-111.696	OC
UT	Garfield	6	16	2012	37.7835	-111.638	OC
UT	Juab	6	4	2007	39.85	-113.395	OC
UT	Millard	6	28	2008	39.4258	-112.454	OC
UT	Millard	6	25	2013	39.1213	-112.055	OC
UT	Piute	6	3	2008	38.4914	-112.245	OC
UT	Salt Lake	6	1	2007	40.7464	-112.186	OC
UT	Sanpete	6	16	2012	39.1735	-111.703	OC
UT	Tooele	6	6	2011	40.7392	-112.647	OC
UT	Uintah	6	12	2007	40.1111	-109.665	OC
UT	Utah	6	22	2012	39.9943	-111.495	OC
UT	Utah	6	5	2014	40.1837	-111.647	OC
UT	Washington	6	5	1975	37.0107	-113.403	OC
UT	Washington	6	8	2010	37.2941	-113.752	OC
UT	Washington	6	28	2010	37.338	-113.693	OC
UT	Box Elder	7	6	2007	41.4596	-112.336	OC
UT	Box Elder	7	26	2013	41.6137	-112.373	OC
UT	Duchesne	7	6	2011	40.1733	-110.409	OC
UT	Duchesne	7	30	2013	40.3687	-110.068	OC
UT	Emery	7	30	2007	39.3619	-110.802	OC
UT	Garfield	7	1	2003	37.8	-111.411	OC
UT	Grand	7	9	2010	38.5905	-109.569	OC
UT	Juab	7	3	2007	39.8867	-113.413	OC
UT	Kane	7	27	2012	37.1254	-112.583	OC
UT	Millard	7	23	2007	39.4006	-112.5	OC
UT	Morgan	7	11	2012	41.0446	-111.646	OC
UT	San Juan	7	23	2011	38.0756	-109.564	OC
UT	Summit	7	30	2010	40.7589	-111.395	OC
UT	Utah	7	20	1973	40.1154	-111.654	OC
UT	Utah	7	30	2005	39.9588	-111.857	OC
UT	Wasatch	7	27	2011	40.5788	-111.43	OC
UT	Washington	7	19	1983	37.181	-113.715	OC
UT	Washington	7	11	2009	37.2417	-113.778	OC
UT	Washington	7	28	2012	37.0957	-113.53	OC
UT	Wayne	7	29	2011	38.2903	-111.448	OC
UT	Wayne	7	29	2011	38.3744	-110.721	OC
UT	Box Elder	8	15	1979	41.5106	-112.016	OC
UT	Box Elder	8	21	1979	41.0212	-113.97	OC
UT	Box Elder	8	6	2007	41.5055	-112.07	OC
UT	Cache	8	4	1987	41.7018	-111.817	OC
UT	Duchesne	8	7	2014	40.2403	-110.068	OC
UT	Emery	8	12	2010	38.9891	-110.151	OC
UT	Millard	8	11	2005	39.1058	-112.627	OC
UT	Salt Lake	8	2	2006	40.5715	-111.916	OC
UT	Tooele	8	1	1942	40.7366	-114.035	OC
UT	Uintah	8	10	2007	40.1716	-109.583	OC
UT	Utah	8	1	1981	40.3039	-111.68	OC
UT	Utah	8	6	1985	40.1302	-111.579	OC
UT	Utah	8	2	1987	40.2483	-111.687	OC
UT	Utah	8	14	2002	40.2338	-111.659	OC
UT	Utah	8	16	2003	40.2803	-111.735	OC
UT	Utah	8	10	2005	39.8667	-111.533	OC
UT	Washington	8	10	1981	37.0857	-113.574	OC
UT	Washington	8	30	1983	37.2036	-113.641	OC
UT	Weber	8	10	2006	41.2867	-112.142	OC
UT	Beaver	9	18	2010	38.2148	-112.865	OC
UT	Box Elder	9	3	2005	41.3544	-112.04	OC
UT	Cache	9	25	1934	41.7313	-111.835	OC
UT	Carbon	9	29	2012	39.7802	-110.43	OC
UT	Davis	9	13	1941	40.8896	-111.881	OC
UT	Davis	9	13	2008	40.9337	-111.888	OC
UT	Grand	9	19	1986	38.9289	-110.132	OC
UT	Juab	9	14	1991	39.7279	-111.724	OC
UT	Juab	9	18	2003	39.5511	-111.829	OC
UT	Millard	9	26	2009	39.5289	-112.348	OC
UT	Millard	9	18	2010	38.8667	-112.504	OC
UT	Salt Lake	9	1	1994	40.7467	-111.873	OC
UT	Salt Lake	9	8	2012	40.8333	-111.968	OC
UT	Utah	9	21	1977	40.2669	-111.686	OC
UT	Utah	9	4	1982	40.2576	-111.632	OC
UT	Utah	9	16	2003	40.2464	-111.64	OC
UT	Utah	9	19	2003	39.9587	-111.857	OC
UT	Utah	9	6	2007	40.2446	-111.651	OC
UT	Utah	9	3	2008	40.2133	-111.708	OC
UT	Washington	9	27	1985	37.1205	-114.027	OC
UT	Washington	9	30	2004	37.143	-114.022	OC
UT	Washington	9	2	2006	37.2607	-113.284	OC
UT	Washington	10	11	1950	37.286	-113.763	OC
VT	Chittenden	4	20	2011	44.31	-72.9866	OC
VT	Chittenden	4	19	2012	44.5808	-73.1843	OC
VT	Chittenden	4	20	2012	44.31	-72.9866	OC
VT	Rutland	4	30	2004	43.5853	-73.4203	OC
VT	Rutland	4	24	2011	43.5834	-73.4222	OC
VT	Washington	4	30	2012	44.3244	-72.4816	OC
VT	Addison	5	13	2005	43.7654	-73.2805	OC
VT	Addison	5	26	2006	43.8656	-73.1475	OC
VT	Addison	5	8	2009	44.0755	-73.3516	OC
VT	Addison	5	2	2012	44.0851	-73.3495	OC
VT	Bennington	5	22	2007	42.79	-73.2069	OC
VT	Chittenden	5	11	1980	44.4004	-73.2354	OC
VT	Chittenden	5	11	1980	44.4004	-73.2354	OC
VT	Chittenden	5	28	1980	44.4004	-73.2354	OC
VT	Chittenden	5	10	2003	44.3505	-73.007	OC
VT	Chittenden	5	9	2004	44.474	-72.975	OC
VT	Chittenden	5	31	2011	44.377	-73.162	OC
VT	Chittenden	5	7	2012	44.4223	-72.9097	OC
VT	Grand Isle	5	19	2004	44.9676	-73.2703	OC
VT	Rutland	5	27	1912	43.7981	-73.0876	OC
VT	Rutland	5	20	2003	43.6273	-73.3688	OC
VT	Rutland	5	25	2003	43.744	-73.2985	OC
VT	Rutland	5	24	2007	43.6741	-73.236	OC
VT	Rutland	5	29	2010	43.574	-73.399	OC
VT	Washington	5	17	2004	44.3244	-72.4816	OC
VT	Windsor	5	18	2003	43.181	-72.4447	OC
VT	Windsor	5	15	2004	43.143	-72.4669	OC
VT	Windsor	5	15	2004	43.143	-72.4669	OC
VT	Addison	6	24	2002	43.8017	-73.3179	OC
VT	Addison	6	24	2002	43.8017	-73.3179	OC
VT	Addison	6	2	2010	44.0697	-73.2114	OC
VT	Bennington	6	27	2003	43.0906	-73.0633	OC
VT	Bennington	6	8	2007	42.8061	-73.19	OC
VT	Chittenden	6	28	1980	44.4004	-73.2354	OC
VT	Chittenden	6	30	2003	44.5894	-73.1663	OC
VT	Chittenden	6	3	2003	44.474	-72.975	OC
VT	Chittenden	6	16	2007	44.3865	-73.225	OC
VT	Chittenden	6	18	2010	44.38	-73.0712	OC
VT	Chittenden	6	18	2010	44.474	-72.975	OC
VT	Chittenden	6	22	2012	44.3498	-72.9696	OC
VT	Franklin	6	26	2007	44.9888	-72.852	OC
VT	Grand Isle	6	14	2007	44.6275	-73.2774	OC
VT	Grand Isle	6	14	2007	44.9676	-73.2703	OC
VT	Grand Isle	6	2	2014	44.6432	-73.3139	OC
VT	Lamoille	6	27	2007	44.7659	-72.6034	OC
VT	Lamoille	6	9	2010	44.7052	-72.5171	OC
VT	Orange	6	2	2003	44.0547	-72.342	OC
VT	Orange	6	25	2006	43.8905	-72.2968	OC
VT	Orange	6	20	2006	44.1608	-72.1123	OC
VT	Orange	6	18	2007	43.9997	-72.6083	OC
VT	Orleans	6	9	2010	44.841	-72.0219	OC
VT	Rutland	6	21	1997	43.624	-73.3647	OC
VT	Rutland	6	21	1997	43.624	-73.3647	OC
VT	Rutland	6	22	1997	43.6791	-73.3488	OC
VT	Rutland	6	21	1997	43.7012	-73.2235	OC
VT	Rutland	6	21	1997	43.7832	-73.1803	OC
VT	Rutland	6	116	2003	43.468	-73.1914	OC
VT	Rutland	6	24	2007	43.574	-73.399	OC
VT	Rutland	6	15	2007	43.4053	-72.8868	OC
VT	Rutland	6	2	2008	43.7686	-73.1823	OC
VT	Rutland	6	2	2010	43.6666	-73.2037	OC
VT	Windham	6	8	2007	42.9181	-72.9186	OC
VT	Windham	6	21	2007	42.7377	-72.51	OC
VT	Windham	6	15	2013	43.0047	-72.4586	OC
VT	Windham	6	14	2013	42.9887	-72.5403	OC
VT	Windham	6	8	2014	42.9862	-72.4943	OC
VT	Windsor	6	16	2004	43.5739	-72.4644	OC
VT	Windsor	6	26	2004	43.6041	-72.3649	OC
VT	Addison	7	31	2006	43.7852	-73.3152	OC
VT	Addison	7	29	2006	43.7654	-73.2805	OC
VT	Addison	7	29	2006	43.8214	-73.2195	OC
VT	Addison	7	31	2013	44.0273	-73.1797	OC
VT	Addison	7	16	2014	44.2303	-73.273	OC
VT	Bennington	7	14	1995	43.2272	-72.8769	OC
VT	Bennington	7	16	1995	43.0521	-73.0324	OC
VT	Bennington	7	13	1995	43.2866	-72.9605	OC
VT	Bennington	7	13	1995	43.291	-72.9602	OC
VT	Bennington	7	13	1995	43.3022	-72.9593	OC
VT	Bennington	7	4	2004	43.1792	-73.0304	OC
VT	Bennington	7	10	2007	43.0906	-73.0633	OC
VT	Bennington	7	27	2008	42.9796	-73.1841	OC
VT	Caledonia	7	29	2006	44.3026	-72.3045	OC
VT	Chittenden	7	21	2004	44.4004	-73.2354	OC
VT	Chittenden	7	7	2006	44.474	-72.975	OC
VT	Chittenden	7	26	2008	44.31	-72.9866	OC
VT	Chittenden	7	21	2011	44.4004	-73.2354	OC
VT	Chittenden	7	6	2013	44.3757	-73.1471	OC
VT	Chittenden	7	6	2013	44.3762	-73.1465	OC
VT	Chittenden	7	16	2014	44.4798	-73.1836	OC
VT	Essex	7	3	2006	44.764	-71.7382	OC
VT	Essex	7	30	2006	44.8357	-71.7151	OC
VT	Essex	7	1	2006	44.8287	-71.713	OC
VT	Franklin	7	3	2003	44.7561	-73.1532	OC
VT	Franklin	7	7	2006	44.7164	-72.9948	OC
VT	Franklin	7	10	2006	44.7164	-72.9948	OC
VT	Grand Isle	7	1	2005	44.8459	-73.3633	OC
VT	Grand Isle	7	12	2005	44.6269	-73.2766	OC
VT	Grand Isle	7	18	2005	44.6269	-73.2766	OC
VT	Lamoille	7	3	2004	44.6485	-72.5341	OC
VT	Lamoille	7	12	2006	44.4993	-72.6388	OC
VT	Orange	7	12	2007	43.8411	-72.1837	OC
VT	Orange	7	12	2007	44.1031	-72.0776	OC
VT	Orleans	7	1	2004	44.9133	-72.2701	OC
VT	Rutland	7	12	1995	43.3158	-72.9372	OC
VT	Rutland	7	29	2006	43.8657	-73.1474	OC
VT	Rutland	7	8	2006	43.3406	-72.9418	OC
VT	Rutland	7	20	2009	43.624	-73.3647	OC
VT	WA	7	22	2014	43.519	-73.2455	OC
VT	Washington	7	30	2000	44.3286	-72.3474	OC
VT	Washington	7	17	2004	44.3051	-72.4448	OC
VT	Washington	7	1	2004	44.3286	-72.3474	OC
VT	Washington	7	1	2004	44.3247	-72.3391	OC
VT	Windham	7	22	2005	42.7377	-72.51	OC
VT	Windsor	7	16	1994	43.3315	-72.8231	OC
VT	Windsor	7	13	1995	43.3339	-72.8427	OC
VT	Windsor	7	19	2014	43.6326	-72.5413	OC
VT	Addison	8	12	2006	44.0506	-73.1924	OC
VT	Addison	8	3	2014	44.0272	-73.1795	OC
VT	Bennington	8	6	2005	42.8061	-73.19	OC
VT	Caledonia	8	14	2004	44.2413	-72.1002	OC
VT	Chittenden	8	25	1905	44.5324	-73.2532	OC
VT	Chittenden	8	16	2008	44.3498	-72.9696	OC
VT	Chittenden	8	28	2009	44.3344	-73.0065	OC
VT	Chittenden	8	28	2010	44.3344	-73.0065	OC
VT	Essex	8	9	2006	44.6	-71.5527	OC
VT	Franklin	8	17	2006	44.8683	-72.9815	OC
VT	Lamoille	8	22	2003	44.4993	-72.6388	OC
VT	Orange	8	25	2004	44.0097	-72.1179	OC
VT	Orange	8	10	2006	44.1907	-72.4189	OC
VT	Rutland	8	6	2003	43.5175	-73.2458	OC
VT	Rutland	8	18	2014	43.5821	-73.4079	OC
VT	Windham	8	29	1980	43.1717	-72.6062	OC
VT	Windham	8	31	2006	42.7894	-72.5262	OC
VT	Windham	8	1	2013	42.9923	-72.5331	OC
VT	Windsor	8	17	2013	43.7138	-72.3192	OC
VT	Addison	9	8	1986	44.0951	-72.929	OC
VT	Addison	9	12	1993	44.2491	-73.2274	OC
VT	Addison	9	3	2003	44.2491	-73.2274	OC
VT	Addison	9	1	2009	44.2305	-73.2546	OC
VT	Bennington	9	5	2005	42.9265	-73.1941	OC
VT	Chittenden	9	29	1965	44.37	-73.162	OC
VT	Chittenden	9	16	1967	44.4888	-73.1904	OC
VT	Chittenden	9	16	1969	44.4888	-73.1904	OC
VT	Chittenden	9	29	1970	44.4004	-73.2354	OC
VT	Chittenden	9	5	1970	44.545	-72.887	OC
VT	Chittenden	9	10	1973	44.4221	-73.1066	OC
VT	Chittenden	9	8	1976	44.46	-73.1948	OC
VT	Chittenden	9	9	1977	44.4888	-73.1904	OC
VT	Chittenden	9	15	1979	44.4888	-73.1904	OC
VT	Chittenden	9	9	1980	44.4888	-73.1904	OC
VT	Chittenden	9	9	1980	44.4888	-73.1904	OC
VT	Chittenden	9	4	1980	44.4761	-73.1896	OC
VT	Chittenden	9	9	1980	44.4761	-73.1896	OC
VT	Chittenden	9	15	1983	44.31	-72.9866	OC
VT	Chittenden	9	7	1984	44.4004	-73.2354	OC
VT	Chittenden	9	6	1984	44.4888	-73.1904	OC
VT	Chittenden	9	9	1984	44.4888	-73.1904	OC
VT	Chittenden	9	1	1984	44.4761	-73.1896	OC
VT	Chittenden	9	29	1987	44.5068	-72.8538	OC
VT	Chittenden	9	9	1993	44.5084	-73.2319	OC
VT	Chittenden	9	9	1994	44.4004	-73.2354	OC
VT	Chittenden	9	18	1997	44.4888	-73.1904	OC
VT	Chittenden	9	4	1997	44.4761	-73.1896	OC
VT	Chittenden	9	25	1998	44.4888	-73.1904	OC
VT	Chittenden	9	25	2000	44.5324	-73.2532	OC
VT	Chittenden	9	7	2000	44.5084	-73.2319	OC
VT	Chittenden	9	12	2000	44.5084	-73.2319	OC
VT	Chittenden	9	17	2000	44.4888	-73.1904	OC
VT	Chittenden	9	29	2010	44.2663	-72.9045	OC
VT	Chittenden	9	25	2012	44.3344	-73.0065	OC
VT	Chittenden	9	14	36783	44.5242	-73.233	OC
VT	Essex	9	5	2000	44.8798	-71.7771	OC
VT	Essex	9	13	2000	44.8438	-71.775	OC
VT	Grand Isle	9	11	2004	44.7025	-73.3102	OC
VT	Grand Isle	9	5	2005	44.6972	-73.3403	OC
VT	Grand Isle	9	22	2005	44.6972	-73.3403	OC
VT	Grand Isle	9	27	2005	44.6972	-73.3403	OC
VT	Grand Isle	9	19	2005	44.7361	-73.3194	OC
VT	Grand Isle	9	22	2006	44.6275	-73.2774	OC
VT	Grand Isle	9	1	2006	44.6269	-73.2766	OC
VT	Rutland	9	10	1976	43.6106	-73.1798	OC
VT	Rutland	9	12	1996	43.5174	-73.2399	OC
VT	Rutland	9	5	2001	43.5175	-73.2458	OC
VT	Rutland	9	16	2006	43.574	-73.399	OC
VT	Windham	9	6	2004	42.8119	-72.5651	OC
VT	Windham	9	9	2012	43.1774	-72.4473	OC
VT	Windsor	9	21	2012	43.853	-72.5888	OC
VT	Windsor	9	4	2013	43.7675	-72.2417	OC
VT	Addison	10	8	1984	44.2417	-73.2619	OC
VT	Addison	10	1	1995	44.1334	-73.079	OC
VT	Caledonia	10	5	1970	44.7085	-71.9278	OC
VT	Chittenden	10	12	1978	44.4888	-73.1904	OC
VT	Chittenden	10	1	1980	44.4761	-73.1896	OC
VT	Chittenden	10	1	1980	44.4761	-73.1896	OC
VT	Chittenden	10	1	1983	44.4888	-73.1904	OC
VT	Chittenden	10	6	1987	44.4761	-73.1896	OC
VT	Chittenden	10	7	1994	44.4915	-73.1857	OC
VT	Chittenden	10	1	1999	44.4888	-73.1904	OC
VT	Essex	10	12	1969	44.5706	-71.7587	OC
VT	Grand Isle	10	3	2005	44.6972	-73.3403	OC
VT	Grand Isle	10	21	2005	44.6972	-73.3403	OC
VT	Grand Isle	10	30	2005	44.6972	-73.3403	OC
VT	Rutland	10	3	2006	43.5911	-73.2632	OC
VT	Rutland	10	11	2009	43.742	-73.0495	OC
VT	Grand Isle	11	1	2005	44.6972	-73.3403	OC
VT	Grand Isle	11	3	2005	44.6269	-73.2766	OC
VT	Grand Isle	11	1	2006	44.7025	-73.3102	OC
WA	Jefferson	1	8	1997	48.11	-122.78	OC
WA	Clark	2	8	1997	45.91	-122.5	OC
WA	Kitsap	2	9	1997	47.47	-122.62	OC
WA	Spokane	2	9	1968	47.43	-117.54	OC
WA	Grays Hrbr	3	7	2004	47	-123.45	OC
WA	Grant	4	7	1972	46.81	-119.33	OC
WA	Clark	5	14	2014	45.6345	-122.601	OC
WA	Clark	5	3	2015	45.7317	-122.563	OC
WA	Clark	5	31	2015	45.6596	-122.71	OC
WA	Grant	5	7	1972	46.81	-119.33	OC
WA	Klickitat	5	7	2003	45.72	-120.46	OC
WA	Klickitat	5	29	1972	45.71	-121.72	DRP
WA	Pierce	5	6	1996	47.1	-122.44	OC
WA	Skamania	5	27	2003	45.67	-121.91	DRP
WA	Spokane	5	17	1968	47.4	-117.6	DRP
WA	Clark	6	14	1997	45.6997	-122.472	OC
WA	Clark	6	21	1998	45.8318	-122.751	OC
WA	Clark	6	21	1998	45.6141	-122.416	OC
WA	Clark	6	17	2015	45.7076	-122.655	OC
WA	Grant	6	8	1972	46.81	-119.33	OC
WA	Grant	6	7	1973	46.9	-119.27	OC
WA	Grant	6	7	1973	46.81	-119.33	OC
WA	Grant	6	19	1968			DRP
WA	Grays Hrbr	6	17	2003	47	-123.45	DRP
WA	King	6	15	2012	47.6547	-122.293	OC
WA	Kitsap	6	10	1998	47.47	-122.62	FSCA
WA	Klickitat	6	8	2013	45.9	-121.1	DRP
WA	Klickitat	6	26	2010	45.72	-120.46	DRP
WA	Okanogan	6	13	1997	48.24	-119.65	DRP
WA	Pierce	6	5	1996	47.1	-122.44	DRP
WA	Skamania	6	4	2000	45.6614	-121.906	OC
WA	Skamania	6	4	2000	45.6614	-121.906	OC
WA	Spokane	6	19	1968	47.43	-117.54	DRP
WA	Thurston	6	26	2015	47.0193	-122.773	OC
WA	Thurston	6	29	2015	47.0742	-122.767	OC
WA	Wahkiakum	6	12	2003	46.2	-123.38	DRP
WA	Clark	7	3	1997	45.6141	-122.416	OC
WA	Cowlitz	7	7	1995	46.29	-122.76	DRP
WA	Cowlitz	7	26	2014	46.05	-122.85	DRP
WA	Franklin	7	16	1995	46.7	-119.03	DRP
WA	Grant	7	7	1973	46.81	-119.33	DRP
WA	Grant	7	17	1972	46.83	-119.92	DRP
WA	Grays Hrbr	7	24	2013	47	-123.45	DRP
WA	Kitsap	7	27	1974	47.6	-122.83	DRP
WA	Klickitat	7	9	2000	45.7204	-120.459	OC
WA	Klickitat	7	9	2000	45.7204	-120.459	OC
WA	Lewis	7	26	1997	46.58	-122.73	DRP
WA	Mason	7	16	1983	47.46	-122.9	DRP
WA	Mason	7	16	1983	47.48	-122.92	DRP
WA	Mason	7	20	1974	47.11	-123.14	DRP
WA	Pierce	7	17	1995	47.11	-122.02	DRP
WA	San Juan	7		1973	48.53	-123.02	DRP
WA	Skamania	7	9	2014	45.6624	-121.906	OC
WA	Thurston	7	1	2015	47.0742	-122.767	OC
WA	Thurston	7	7	2015	47.0554	-122.948	OC
WA	Thurston	7	7	2015	47.0554	-122.948	OC
WA	Thurston	7	7	2015	47.0554	-122.948	OC
WA	Whatcom	7	19	1997	48.8	-122.35	DRP
WA	Clark	8	16	2002	45.6467	-122.603	OC
WA	Clark	8	27	2012	45.8312	-122.749	OC
WA	Clark	8	25	1996	45.91	-122.52	DRP
WA	Columbia	8	27	1975	46.07	-118.38	DRP
WA	Cowlitz	8	19	1998	46.14	-122.26	DRP
WA	Cowlitz	8	25	1996	46.14	-122.26	DRP
WA	Douglas	8	25	1997	47.67	-119.63	DRP
WA	Grant	8	18	1968	46.9	-119.27	DRP
WA	King	8	1	2012	47.5961	-122.188	OC
WA	King	8	13	1996	47.6771	-122.33	DRP
WA	King	8	19	2015	47.5577	-121.73	OC
WA	King	8	13	1996	47.29	-122.33	DRP
WA	Klickitat	8	11	1974	45.94	-120.67	DRP
WA	Skamania	8	9	1997	45.6614	-121.906	OC
WA	Skamania	8	21	1998	45.8	-121.7	DRP
WA	Thurston	8	17	2012	47.04	-122.82	DRP
WA	Asotin	9	8	1996	46.33	-117.21	DRP
WA	Clark	9	7	1996	45.8081	-122.751	OC
WA	Ferry	9	17	2006	48.5046	-118.306	OC
WA	Ferry	9	17	2006	48.5	-118.27	DRP
WA	Grant	9	7	1972	46.81	-119.33	OC
WA	Grant	9	7	1973	46.9	-119.27	OC
WA	King	9	7	1969	47.69	-122.06	OC
WA	Kitsap	9	8	1999	47.47	-122.62	DRP
WA	Kitsap	9	16	1995	47.91	-122.56	DRP
WA	Lewis	9	21	1997	46.52	-121.95	DRP
WA	Okanogan	9	7	1998	48.27	-119.52	FSCA
WA	Spokane	9	2	1968	47.43	-117.54	DRP
WA	Clark	10	8	1974	45.91	-122.5	OC
WA	Clark	10	8	1974	45.91	-122.73	OC
WA	Clark	10	22	1999	45.6911	-122.612	OC
WA	Grant	10	7	1973	46.81	-119.33	FSCA
WA	Kitsap	10	6	1998	47.47	-122.62	DRP
WA	Pierce	10	12	2002	47.17	-122.56	DRP
aDRP=Dennis R. Paulson, FSCA=Florida State Collection of Arthropods, OC = Odonata Central
bGS = Gulf States, individual state abbreviations in parentheses
